# Supplementary material for: Donor-dependent fecal microbiota transplantation efficacy against necrotizing enterocolitis in preterm pigs
Source: NPJ Biofilms Microbiomes. 2022 Jun 9;8:48. doi: 10.1038/s41522-022-00310-2 (PMC9184500; doi:10.1038/s41522-022-00310-2)
Supplement: Supplementary file 3 — Supplementary data sheet 1 [file 41522_2022_310_MOESM3_ESM.xlsx]

## Sheet: Data S1
geneID	p	DONOR1	DONOR2	FMT1	FMT2	Prokka_anno	EC_number	koID	ko_anno	module_ID	module_anno	pathway_ID	pathway_anno
g013705	0.000565611	0	1	0	0.909091	Phosphate-binding protein PstS 1		K02040	pstS; phosphate transport system substrate-binding protein	NA	NA	path:map02010	ABC transporters
g006473	0.00630252	1	0	0.666667	0	Cobalt transport protein CbiM		K02007	cbiM; cobalt/nickel transport system permease protein	NA	NA	path:map02010	ABC transporters
g012850	0.00630252	0	0	0.666667	0	Nucleotide-binding protein ExpZ		K18231	msrA, vmlR; macrolide transport system ATP-binding/permease protein	NA	NA	path:map02010	ABC transporters
g016622	0.00630252	1	0	0.666667	0	Energy-coupling factor transporter ATP-binding protein EcfA2	3.6.3.-	K16787	ecfA2; energy-coupling factor transport system ATP-binding protein [EC:3.6.3.-]	NA	NA	path:map02010	ABC transporters
g018906	0.00630252	0	0	0.666667	0	Nucleotide-binding protein ExpZ		K18231	msrA, vmlR; macrolide transport system ATP-binding/permease protein	NA	NA	path:map02010	ABC transporters
g025123	0.00904977	0	1	0	0.727273	Putative HMP/thiamine import ATP-binding protein YkoD	3.6.3.-	K16786	ecfA1; energy-coupling factor transport system ATP-binding protein [EC:3.6.3.-]	NA	NA	path:map02010	ABC transporters
g009089	0.00904977	1	1	0	0.727273	Phenylalanine--tRNA ligase beta subunit	6.1.1.20	K01890	FARSB, pheT; phenylalanyl-tRNA synthetase beta chain [EC:6.1.1.20]	NA	NA	path:map00970	Aminoacyl-tRNA biosynthesis
g032301	0.0276341	1	0	0.666667	0.0909091	Phenylalanine--tRNA ligase beta subunit	6.1.1.20	K01890	FARSB, pheT; phenylalanyl-tRNA synthetase beta chain [EC:6.1.1.20]	NA	NA	path:map00970	Aminoacyl-tRNA biosynthesis
g018736	0.00904977	0	1	0	0.727273	D-proline reductase proprotein PrdA	1.21.4.1	K10793	prdA; D-proline reductase (dithiol) PrdA [EC:1.21.4.1]	NA	NA	path:map00330	Arginine and proline metabolism
g014881	0.0345023	0	1	0	0.636364	Pyrroline-5-carboxylate reductase	1.5.1.2	K00286	proC; pyrroline-5-carboxylate reductase [EC:1.5.1.2]	md:M00015	Proline biosynthesis, glutamate => proline	path:map00330	Arginine and proline metabolism
g014968	0.00630252	1	0	0.666667	0	Aspartate/prephenate aminotransferase	2.6.1.1	K00812	aspB; aspartate aminotransferase [EC:2.6.1.1]	NA	NA	path:map00220	Arginine biosynthesis
g016577	0.00630252	1	0	0.666667	0	Aspartate aminotransferase	2.6.1.1	K00812	aspB; aspartate aminotransferase [EC:2.6.1.1]	NA	NA	path:map00220	Arginine biosynthesis
g032382	0.0054137	1	0	0.833333	0.0909091	DNA-3-methyladenine glycosylase 1	3.2.2.20	K01246	tag; DNA-3-methyladenine glycosylase I [EC:3.2.2.20]	NA	NA	path:map03410	Base excision repair
g014981	0.00630252	0	0	0.666667	0	Type-4 uracil-DNA glycosylase	3.2.2.27	K21929	udg; uracil-DNA glycosylase [EC:3.2.2.27]	NA	NA	path:map03410	Base excision repair
g027090	0.00630252	1	0	0.666667	0	DNA-3-methyladenine glycosylase 1	3.2.2.20	K01246	tag; DNA-3-methyladenine glycosylase I [EC:3.2.2.20]	NA	NA	path:map03410	Base excision repair
g032462	0.0276341	1	0	0.666667	0.0909091	Ultraviolet N-glycosylase/AP lyase		K10773	NTH; endonuclease III [EC:4.2.99.18]	NA	NA	path:map03410	Base excision repair
g020173	0.0054137	0	1	0.166667	0.909091	Oligopeptide transport ATP-binding protein OppD		K15583	oppD; oligopeptide transport system ATP-binding protein	NA	NA	path:map01501	beta-Lactam resistance
g020172	0.0345023	0	1	0.166667	0.818182	Oligopeptide transport ATP-binding protein OppF		K10823	oppF; oligopeptide transport system ATP-binding protein	NA	NA	path:map01501	beta-Lactam resistance
g011817	0.00630252	1	0	0.666667	0	N-acetylglucosaminyldiphosphoundecaprenol N-acetyl-beta-D-mannosaminyltransferase	2.4.1.187	K05946	tagA, tarA; N-acetylglucosaminyldiphosphoundecaprenol N-acetyl-beta-D-mannosaminyltransferase [EC:2.4.1.187]	NA	NA	path:map05111	Biofilm formation - Vibrio cholerae
g005726	0.00630252	0	1	0.333333	1	Homocysteine S-methyltransferase	2.1.1.10	K00547	mmuM, BHMT2; homocysteine S-methyltransferase [EC:2.1.1.10]	NA	NA	path:map00270	Cysteine and methionine metabolism
g014382	0.00630252	1	0	0.666667	0	S-adenosylmethionine synthase	2.5.1.6	K00789	metK; S-adenosylmethionine synthetase [EC:2.5.1.6]	md:M00034	Methionine salvage pathway	path:map00270	Cysteine and methionine metabolism
g001506	0.00904977	0	1	0	0.727273	Glutathione biosynthesis bifunctional protein GshAB		K01919	gshA; glutamate--cysteine ligase [EC:6.3.2.2]	md:M00118	Glutathione biosynthesis, glutamate => glutathione	path:map00270	Cysteine and methionine metabolism
g003114	0.0497738	1	1	0.166667	0.727273	Homocysteine S-methyltransferase	2.1.1.10	K00547	mmuM, BHMT2; homocysteine S-methyltransferase [EC:2.1.1.10]	NA	NA	path:map00270	Cysteine and methionine metabolism
g025195	0.000969619	1	0	0.833333	0	Single-stranded DNA-binding protein A		K03111	ssb; single-strand DNA-binding protein	NA	NA	path:map03030	DNA replication
g025224	0.000969619	1	0	0.833333	0	3-hydroxyacyl-[acyl-carrier-protein] dehydratase FabZ	4.2.1.59	K02372	fabZ; 3-hydroxyacyl-[acyl-carrier-protein] dehydratase [EC:4.2.1.59]	md:M00083	Fatty acid biosynthesis, elongation	path:map00061	Fatty acid biosynthesis
g025223	0.00630252	1	0	0.666667	0	Biotin carboxyl carrier protein of acetyl-CoA carboxylase		K02160	accB, bccP; acetyl-CoA carboxylase biotin carboxyl carrier protein	md:M00082	Fatty acid biosynthesis, initiation	path:map00061	Fatty acid biosynthesis
g006500	0.00904977	0	1	0	0.727273	Biotin carboxyl carrier protein of acetyl-CoA carboxylase		K02160	accB, bccP; acetyl-CoA carboxylase biotin carboxyl carrier protein	md:M00082	Fatty acid biosynthesis, initiation	path:map00061	Fatty acid biosynthesis
g013439	0.0294118	1	0	0.5	0	3-hydroxyacyl-[acyl-carrier-protein] dehydratase FabZ	4.2.1.59	K02372	fabZ; 3-hydroxyacyl-[acyl-carrier-protein] dehydratase [EC:4.2.1.59]	md:M00083	Fatty acid biosynthesis, elongation	path:map00061	Fatty acid biosynthesis
g031512	0.00630252	0	1	0.333333	1	Molybdenum cofactor biosynthesis protein B		K03638	moaB; molybdopterin adenylyltransferase [EC:2.7.7.75]	md:M00880	Molybdenum cofactor biosynthesis, GTP => molybdenum cofactor	path:map00790	Folate biosynthesis
g010033	0.042744	0	1	0	0.545455	Cyclic pyranopterin monophosphate synthase	4.6.1.17	K03637	moaC, CNX3; cyclic pyranopterin monophosphate synthase [EC:4.6.1.17]	md:M00880	Molybdenum cofactor biosynthesis, GTP => molybdenum cofactor	path:map00790	Folate biosynthesis
g000775	0.00630252	1	0	0.666667	0	putative mannose-6-phosphate isomerase GmuF	5.3.1.8	K01809	manA, MPI; mannose-6-phosphate isomerase [EC:5.3.1.8]	md:M00114	Ascorbate biosynthesis, plants, glucose-6P => ascorbate	path:map00051	Fructose and mannose metabolism
g026317	0.00630252	1	0	0.666667	0	Polyol:NADP oxidoreductase	1.1.1.-	K19633	sr; sorbose reductase [EC:1.1.1.289]	NA	NA	path:map00051	Fructose and mannose metabolism
g024121	0.00904977	0	1	0	0.727273	PTS system glucitol/sorbitol-specific EIIA component		K02781	PTS-Gut-EIIA, srlB; PTS system, glucitol/sorbitol-specific IIA component [EC:2.7.1.198]	NA	NA	path:map00051	Fructose and mannose metabolism
g010725	0.042744	0	0	0	0.545455	Mannose-6-phosphate isomerase ManA	5.3.1.8	K01809	manA, MPI; mannose-6-phosphate isomerase [EC:5.3.1.8]	md:M00114	Ascorbate biosynthesis, plants, glucose-6P => ascorbate	path:map00051	Fructose and mannose metabolism
g001105	0.042744	0	0	0	0.545455	Beta-galactosidase LacZ	3.2.1.23	K12308	bgaB, lacA; beta-galactosidase [EC:3.2.1.23]	NA	NA	path:map00052	Galactose metabolism
g014966	0.00630252	1	0	0.666667	0	Phosphate acyltransferase	2.3.1.274	K03621	plsX; phosphate acyltransferase [EC:2.3.1.274]	md:M00089	Triacylglycerol biosynthesis	path:map00561	Glycerolipid metabolism
g025613	0.00904977	0	0	0	0.727273	Glycerol-3-phosphate cytidylyltransferase	2.7.7.39	K00980	tagD; glycerol-3-phosphate cytidylyltransferase [EC:2.7.7.39]	NA	NA	path:map00564	Glycerophospholipid metabolism
g011544	0.0294118	1	0	0.5	0	Glycine/sarcosine N-methyltransferase	2.1.1.156	K18896	gsmt; glycine/sarcosine N-methyltransferase [EC:2.1.1.156]	NA	NA	path:map00260	Glycine, serine and threonine metabolism
g000164	0.00630252	1	0	0.666667	0	Aldehyde-alcohol dehydrogenase		K04072	adhE; acetaldehyde dehydrogenase / alcohol dehydrogenase [EC:1.2.1.10 1.1.1.1]	NA	NA	path:map00010	Glycolysis / Gluconeogenesis
g014932	0.00904977	0	1	0	0.727273	Aldehyde-alcohol dehydrogenase		K04072	adhE; acetaldehyde dehydrogenase / alcohol dehydrogenase [EC:1.2.1.10 1.1.1.1]	NA	NA	path:map00010	Glycolysis / Gluconeogenesis
g000052	0.0294118	0	0	0.5	0	Aldehyde-alcohol dehydrogenase		K04072	adhE; acetaldehyde dehydrogenase / alcohol dehydrogenase [EC:1.2.1.10 1.1.1.1]	NA	NA	path:map00010	Glycolysis / Gluconeogenesis
g014566	0.00630252	1	0	0.666667	0	putative N-acetyl-LL-diaminopimelate aminotransferase	2.6.1.-	K00841	patA; aminotransferase [EC:2.6.1.-]	md:M00525	Lysine biosynthesis, acetyl-DAP pathway, aspartate => lysine	path:map00300	Lysine biosynthesis
g025588	0.0276341	1	1	0.666667	0.0909091	putative succinyl-diaminopimelate desuccinylase	3.5.1.18	K01439	dapE; succinyl-diaminopimelate desuccinylase [EC:3.5.1.18]	md:M00016	Lysine biosynthesis, succinyl-DAP pathway, aspartate => lysine	path:map00300	Lysine biosynthesis
g003932	0.0294118	1	0	0.5	0	putative N-acetyl-LL-diaminopimelate aminotransferase	2.6.1.-	K00841	patA; aminotransferase [EC:2.6.1.-]	md:M00525	Lysine biosynthesis, acetyl-DAP pathway, aspartate => lysine	path:map00300	Lysine biosynthesis
g010524	0.0294118	1	0	0.5	0	putative N-acetyl-LL-diaminopimelate aminotransferase	2.6.1.-	K00841	patA; aminotransferase [EC:2.6.1.-]	md:M00525	Lysine biosynthesis, acetyl-DAP pathway, aspartate => lysine	path:map00300	Lysine biosynthesis
g032376	0.042744	0	1	0	0.545455	Putative dipeptidase	3.4.13.-	K01439	dapE; succinyl-diaminopimelate desuccinylase [EC:3.5.1.18]	md:M00016	Lysine biosynthesis, succinyl-DAP pathway, aspartate => lysine	path:map00300	Lysine biosynthesis
g000004	0.000565611	0	1	0	0.909091	16S ribosomal RNA		NA	NA	NA	NA	NA	NA
g000603	0.000565611	0	1	0	0.909091	Colistin resistance protein EmrB			NA	NA	NA	NA	NA
g001472	0.000565611	0	1	0	0.909091	hypothetical protein			NA	NA	NA	NA	NA
g003423	0.000565611	0	1	0	0.909091	IS3 family transposase ISBce13			NA	NA	NA	NA	NA
g003706	0.000565611	0	1	0	0.909091	hypothetical protein			NA	NA	NA	NA	NA
g007471	0.000565611	0	1	0	0.909091	Dipeptidase A	3.4.-.-		NA	NA	NA	NA	NA
g007841	0.000565611	0	1	0	0.909091	IS30 family transposase IS1070			NA	NA	NA	NA	NA
g008341	0.000565611	0	1	0	0.909091	IS66 family transposase ISAeh1			NA	NA	NA	NA	NA
g008347	0.000565611	0	1	0	0.909091	hypothetical protein			NA	NA	NA	NA	NA
g009719	0.000565611	0	1	0	0.909091	hypothetical protein			NA	NA	NA	NA	NA
g010278	0.000565611	0	1	0	0.909091	hypothetical protein			NA	NA	NA	NA	NA
g010915	0.000565611	0	1	0	0.909091	hypothetical protein			NA	NA	NA	NA	NA
g010951	0.000565611	0	1	0	0.909091	Protein LacX, plasmid			NA	NA	NA	NA	NA
g013789	0.000565611	0	1	0	0.909091	hypothetical protein			NA	NA	NA	NA	NA
g013869	0.000565611	0	1	0	0.909091	hypothetical protein			NA	NA	NA	NA	NA
g013894	0.000565611	0	1	0	0.909091	hypothetical protein			NA	NA	NA	NA	NA
g014011	0.000565611	0	1	0	0.909091	hypothetical protein			NA	NA	NA	NA	NA
g014727	0.000565611	0	1	0	0.909091	Lactococcin-G-processing and transport ATP-binding protein LagD	3.4.22.-		NA	NA	NA	NA	NA
g014892	0.000565611	0	1	0	0.909091	hypothetical protein			NA	NA	NA	NA	NA
g014899	0.000565611	0	1	0	0.909091	hypothetical protein			NA	NA	NA	NA	NA
g014918	0.000565611	0	1	0	0.909091	hypothetical protein			NA	NA	NA	NA	NA
g014919	0.000565611	0	1	0	0.909091	hypothetical protein			NA	NA	NA	NA	NA
g015048	0.000565611	0	1	0	0.909091	hypothetical protein			NA	NA	NA	NA	NA
g015110	0.000565611	0	1	0	0.909091	hypothetical protein			NA	NA	NA	NA	NA
g017089	0.000565611	0	1	0	0.909091	hypothetical protein			NA	NA	NA	NA	NA
g019730	0.000565611	0	1	0	0.909091	hypothetical protein			NA	NA	NA	NA	NA
g020639	0.000565611	0	1	0	0.909091	hypothetical protein			NA	NA	NA	NA	NA
g020640	0.000565611	0	1	0	0.909091	hypothetical protein			NA	NA	NA	NA	NA
g020998	0.000565611	0	1	0	0.909091	hypothetical protein			NA	NA	NA	NA	NA
g021000	0.000565611	0	1	0	0.909091	hypothetical protein			NA	NA	NA	NA	NA
g021002	0.000565611	0	1	0	0.909091	hypothetical protein			NA	NA	NA	NA	NA
g021003	0.000565611	0	1	0	0.909091	hypothetical protein			NA	NA	NA	NA	NA
g021004	0.000565611	0	1	0	0.909091	hypothetical protein			NA	NA	NA	NA	NA
g021005	0.000565611	0	1	0	0.909091	hypothetical protein			NA	NA	NA	NA	NA
g021006	0.000565611	0	1	0	0.909091	hypothetical protein			NA	NA	NA	NA	NA
g021007	0.000565611	0	1	0	0.909091	hypothetical protein			NA	NA	NA	NA	NA
g021128	0.000565611	1	1	0	0.909091	putative glycerol uptake facilitator protein		K02440	GLPF; glycerol uptake facilitator protein	NA	NA	NA	NA
g023601	0.000565611	0	1	0	0.909091	hypothetical protein			NA	NA	NA	NA	NA
g024097	0.000565611	0	1	0	0.909091	Glycosyltransferase GlyG			NA	NA	NA	NA	NA
g024336	0.000565611	0	1	0	0.909091	hypothetical protein			NA	NA	NA	NA	NA
g024390	0.000565611	0	1	0	0.909091	hypothetical protein			NA	NA	NA	NA	NA
g024391	0.000565611	0	1	0	0.909091	hypothetical protein			NA	NA	NA	NA	NA
g024396	0.000565611	0	1	0	0.909091	hypothetical protein			NA	NA	NA	NA	NA
g024397	0.000565611	0	1	0	0.909091	hypothetical protein			NA	NA	NA	NA	NA
g025146	0.000565611	0	1	0	0.909091	hypothetical protein			NA	NA	NA	NA	NA
g025710	0.000565611	0	1	0	0.909091	hypothetical protein			NA	NA	NA	NA	NA
g027324	0.000565611	0	1	0	0.909091	hypothetical protein			NA	NA	NA	NA	NA
g030944	0.000565611	0	1	0	0.909091	hypothetical protein			NA	NA	NA	NA	NA
g032006	0.000565611	0	1	0	0.909091	hypothetical protein			NA	NA	NA	NA	NA
g006148	0.000969619	1	0	0.833333	0	ISL3 family transposase IS1476			NA	NA	NA	NA	NA
g006860	0.000969619	1	0	0.833333	0	hypothetical protein			NA	NA	NA	NA	NA
g006863	0.000969619	1	0	0.833333	0	Ribosomal large subunit pseudouridine synthase B	5.4.99.22	K06178	rluB; 23S rRNA pseudouridine2605 synthase [EC:5.4.99.22]	NA	NA	NA	NA
g007479	0.000969619	0	1	0.166667	1	hypothetical protein			NA	NA	NA	NA	NA
g007769	0.000969619	1	0	0.833333	0	hypothetical protein			NA	NA	NA	NA	NA
g007770	0.000969619	1	0	0.833333	0	hypothetical protein			NA	NA	NA	NA	NA
g008274	0.000969619	1	1	0.833333	0	hypothetical protein			NA	NA	NA	NA	NA
g014920	0.000969619	1	0	0.833333	0	hypothetical protein			NA	NA	NA	NA	NA
g016566	0.000969619	0	1	0.166667	1	Beta-1,6-galactofuranosyltransferase WbbI	2.4.1.-		NA	NA	NA	NA	NA
g023238	0.000969619	1	0	0.833333	0	hypothetical protein			NA	NA	NA	NA	NA
g023372	0.000969619	1	0	0.833333	0	hypothetical protein			NA	NA	NA	NA	NA
g023519	0.000969619	1	0	0.833333	0	hypothetical protein			NA	NA	NA	NA	NA
g023520	0.000969619	1	0	0.833333	0	hypothetical protein			NA	NA	NA	NA	NA
g024420	0.000969619	1	0	0.833333	0	hypothetical protein			NA	NA	NA	NA	NA
g024427	0.000969619	1	0	0.833333	0	hypothetical protein			NA	NA	NA	NA	NA
g024824	0.000969619	1	0	0.833333	0	hypothetical protein			NA	NA	NA	NA	NA
g025221	0.000969619	1	0	0.833333	0	Putative O-antigen transporter		K18799	wzxB, rfbX; O-antigen flippase	NA	NA	NA	NA
g025356	0.000969619	1	0	0.833333	0	hypothetical protein			NA	NA	NA	NA	NA
g025788	0.000969619	1	0	0.833333	0	hypothetical protein			NA	NA	NA	NA	NA
g025789	0.000969619	1	0	0.833333	0	hypothetical protein			NA	NA	NA	NA	NA
g025825	0.000969619	1	0	0.833333	0	hypothetical protein			NA	NA	NA	NA	NA
g025920	0.000969619	1	0	0.833333	0	hypothetical protein			NA	NA	NA	NA	NA
g025936	0.000969619	1	0	0.833333	0	Sodium, potassium, lithium and rubidium/H(+) antiporter		K03316	TC.CPA1; monovalent cation:H+ antiporter, CPA1 family	NA	NA	NA	NA
g026318	0.000969619	1	0	0.833333	0	hypothetical protein			NA	NA	NA	NA	NA
g026324	0.000969619	1	0	0.833333	0	Glucose uptake protein GlcU		K05340	glcU; glucose uptake protein	NA	NA	NA	NA
g026633	0.000969619	1	0	0.833333	0	hypothetical protein			NA	NA	NA	NA	NA
g026690	0.000969619	1	0	0.833333	0	hypothetical protein			NA	NA	NA	NA	NA
g027099	0.000969619	1	0	0.833333	0	hypothetical protein			NA	NA	NA	NA	NA
g027410	0.000969619	1	0	0.833333	0	hypothetical protein			NA	NA	NA	NA	NA
g027589	0.000969619	1	0	0.833333	0	hypothetical protein			NA	NA	NA	NA	NA
g007658	0.00226244	0	1	0	0.818182	hypothetical protein			NA	NA	NA	NA	NA
g009129	0.00226244	0	1	0	0.818182	hypothetical protein			NA	NA	NA	NA	NA
g009720	0.00226244	0	1	0	0.818182	hypothetical protein			NA	NA	NA	NA	NA
g010419	0.00226244	0	1	0	0.818182	hypothetical protein			NA	NA	NA	NA	NA
g010683	0.00226244	0	1	0	0.818182	hypothetical protein			NA	NA	NA	NA	NA
g010948	0.00226244	0	1	0	0.818182	hypothetical protein			NA	NA	NA	NA	NA
g014942	0.00226244	0	1	0	0.818182	hypothetical protein			NA	NA	NA	NA	NA
g015102	0.00226244	0	1	0	0.818182	hypothetical protein			NA	NA	NA	NA	NA
g017892	0.00226244	0	1	0	0.818182	hypothetical protein			NA	NA	NA	NA	NA
g021001	0.00226244	0	1	0	0.818182	hypothetical protein			NA	NA	NA	NA	NA
g025550	0.00226244	0	1	0	0.818182	hypothetical protein			NA	NA	NA	NA	NA
g026116	0.00226244	0	1	0	0.818182	hypothetical protein			NA	NA	NA	NA	NA
g026462	0.00226244	0	1	0	0.818182	hypothetical protein			NA	NA	NA	NA	NA
g027980	0.00226244	0	1	0	0.818182	hypothetical protein			NA	NA	NA	NA	NA
g030733	0.00226244	0	1	0	0.818182	hypothetical protein			NA	NA	NA	NA	NA
g000050	0.0054137	1	0	0.833333	0.0909091	Beta-galactosidase small subunit	3.2.1.23		NA	NA	NA	NA	NA
g001442	0.0054137	1	0	0.833333	0.0909091	hypothetical protein			NA	NA	NA	NA	NA
g002444	0.0054137	1	0	0.833333	0.0909091	hypothetical protein			NA	NA	NA	NA	NA
g004685	0.0054137	1	0	0.833333	0.0909091	hypothetical protein			NA	NA	NA	NA	NA
g021082	0.0054137	1	1	0.833333	0.0909091	Prolyl-tRNA editing protein ProX		K19055	prdX, proX; Ala-tRNA(Pro) deacylase [EC:3.1.1.-]	NA	NA	NA	NA
g023496	0.0054137	1	0	0.833333	0.0909091	hypothetical protein			NA	NA	NA	NA	NA
g023826	0.0054137	1	0	0.833333	0.0909091	hypothetical protein			NA	NA	NA	NA	NA
g024014	0.0054137	1	1	0.833333	0.0909091	hypothetical protein			NA	NA	NA	NA	NA
g024119	0.0054137	1	0	0.833333	0.0909091	hypothetical protein			NA	NA	NA	NA	NA
g025164	0.0054137	1	0	0.833333	0.0909091	hypothetical protein			NA	NA	NA	NA	NA
g025790	0.0054137	1	0	0.833333	0.0909091	hypothetical protein			NA	NA	NA	NA	NA
g005673	0.0054137	0	1	0.166667	0.909091	hypothetical protein			NA	NA	NA	NA	NA
g008496	0.0054137	0	1	0.166667	0.909091	hypothetical protein			NA	NA	NA	NA	NA
g014763	0.0054137	0	1	0.166667	0.909091	hypothetical protein			NA	NA	NA	NA	NA
g023962	0.0054137	1	1	0.166667	0.909091	Sodium, potassium, lithium and rubidium/H(+) antiporter		K03316	TC.CPA1; monovalent cation:H+ antiporter, CPA1 family	NA	NA	NA	NA
g000276	0.00630252	1	0	0.666667	0	IS66 family transposase ISRgn2			NA	NA	NA	NA	NA
g000320	0.00630252	1	0	0.666667	0	hypothetical protein			NA	NA	NA	NA	NA
g000415	0.00630252	1	0	0.666667	0	hypothetical protein			NA	NA	NA	NA	NA
g000463	0.00630252	1	0	0.666667	0	hypothetical protein			NA	NA	NA	NA	NA
g000494	0.00630252	1	0	0.666667	0	ISLre2 family transposase ISLre2			NA	NA	NA	NA	NA
g000687	0.00630252	1	0	0.666667	0	hypothetical protein			NA	NA	NA	NA	NA
g000688	0.00630252	1	0	0.666667	0	hypothetical protein			NA	NA	NA	NA	NA
g000690	0.00630252	0	0	0.666667	0	hypothetical protein			NA	NA	NA	NA	NA
g000695	0.00630252	0	0	0.666667	0	hypothetical protein			NA	NA	NA	NA	NA
g000696	0.00630252	1	0	0.666667	0	hypothetical protein			NA	NA	NA	NA	NA
g000698	0.00630252	1	0	0.666667	0	hypothetical protein			NA	NA	NA	NA	NA
g000800	0.00630252	1	0	0.666667	0	hypothetical protein			NA	NA	NA	NA	NA
g000801	0.00630252	1	0	0.666667	0	Aminopeptidase E	3.4.22.-		NA	NA	NA	NA	NA
g000803	0.00630252	1	0	0.666667	0	Phenolic acid decarboxylase PadC	4.1.1.102	K13727	pdc; phenolic acid decarboxylase [EC:4.1.1.-]	NA	NA	NA	NA
g000983	0.00630252	1	0	0.666667	0	hypothetical protein			NA	NA	NA	NA	NA
g003110	0.00630252	1	0	0.666667	0	IS30 family transposase IS6770			NA	NA	NA	NA	NA
g003434	0.00630252	0	0	0.666667	0	hypothetical protein			NA	NA	NA	NA	NA
g003440	0.00630252	1	0	0.666667	0	hypothetical protein			NA	NA	NA	NA	NA
g003502	0.00630252	1	0	0.666667	0	IS30 family transposase ISHahy10			NA	NA	NA	NA	NA
g003796	0.00630252	1	0	0.666667	0	IS30 family transposase IS6770			NA	NA	NA	NA	NA
g003916	0.00630252	1	0	0.666667	0	hypothetical protein			NA	NA	NA	NA	NA
g003975	0.00630252	1	0	0.666667	0	hypothetical protein			NA	NA	NA	NA	NA
g004291	0.00630252	1	0	0.666667	0	hypothetical protein			NA	NA	NA	NA	NA
g004448	0.00630252	1	0	0.666667	0	hypothetical protein			NA	NA	NA	NA	NA
g004616	0.00630252	1	0	0.666667	0	hypothetical protein			NA	NA	NA	NA	NA
g004803	0.00630252	1	0	0.666667	0	ABC-type transporter ATP-binding protein EcsA		K01990	ABC-2.A; ABC-2 type transport system ATP-binding protein	NA	NA	NA	NA
g004877	0.00630252	0	0	0.666667	0	tRNA-Thr(agt)		NA	NA	NA	NA	NA	NA
g006276	0.00630252	1	0	0.666667	0	hypothetical protein			NA	NA	NA	NA	NA
g006770	0.00630252	1	0	0.666667	0	hypothetical protein			NA	NA	NA	NA	NA
g006776	0.00630252	0	0	0.666667	0	hypothetical protein			NA	NA	NA	NA	NA
g006839	0.00630252	1	0	0.666667	0	hypothetical protein			NA	NA	NA	NA	NA
g006842	0.00630252	1	0	0.666667	0	hypothetical protein			NA	NA	NA	NA	NA
g006845	0.00630252	1	0	0.666667	0	hypothetical protein			NA	NA	NA	NA	NA
g006849	0.00630252	1	0	0.666667	0	hypothetical protein			NA	NA	NA	NA	NA
g006861	0.00630252	1	0	0.666667	0	hypothetical protein			NA	NA	NA	NA	NA
g006878	0.00630252	1	0	0.666667	0	hypothetical protein			NA	NA	NA	NA	NA
g006990	0.00630252	1	0	0.666667	0	hypothetical protein			NA	NA	NA	NA	NA
g007022	0.00630252	1	0	0.666667	0	hypothetical protein			NA	NA	NA	NA	NA
g007067	0.00630252	1	0	0.666667	0	hypothetical protein			NA	NA	NA	NA	NA
g007188	0.00630252	1	0	0.666667	0	hypothetical protein			NA	NA	NA	NA	NA
g007221	0.00630252	1	0	0.666667	0	hypothetical protein			NA	NA	NA	NA	NA
g007265	0.00630252	1	0	0.666667	0	hypothetical protein			NA	NA	NA	NA	NA
g007743	0.00630252	1	0	0.666667	0	hypothetical protein			NA	NA	NA	NA	NA
g007746	0.00630252	1	0	0.666667	0	hypothetical protein			NA	NA	NA	NA	NA
g007766	0.00630252	1	0	0.666667	0	hypothetical protein			NA	NA	NA	NA	NA
g007767	0.00630252	1	0	0.666667	0	hypothetical protein			NA	NA	NA	NA	NA
g007768	0.00630252	1	0	0.666667	0	hypothetical protein			NA	NA	NA	NA	NA
g007771	0.00630252	1	0	0.666667	0	hypothetical protein			NA	NA	NA	NA	NA
g007772	0.00630252	1	0	0.666667	0	hypothetical protein			NA	NA	NA	NA	NA
g007797	0.00630252	0	0	0.666667	0	hypothetical protein			NA	NA	NA	NA	NA
g007805	0.00630252	1	0	0.666667	0	hypothetical protein			NA	NA	NA	NA	NA
g007824	0.00630252	0	0	0.666667	0	hypothetical protein			NA	NA	NA	NA	NA
g007825	0.00630252	1	0	0.666667	0	hypothetical protein			NA	NA	NA	NA	NA
g007826	0.00630252	1	0	0.666667	0	hypothetical protein			NA	NA	NA	NA	NA
g007994	0.00630252	1	0	0.666667	0	Inner membrane protein YbaN		K09790	K09790; uncharacterized protein	NA	NA	NA	NA
g008134	0.00630252	0	0	0.666667	0	hypothetical protein			NA	NA	NA	NA	NA
g008135	0.00630252	0	0	0.666667	0	hypothetical protein			NA	NA	NA	NA	NA
g008521	0.00630252	0	0	0.666667	0	hypothetical protein			NA	NA	NA	NA	NA
g008671	0.00630252	1	0	0.666667	0	hypothetical protein			NA	NA	NA	NA	NA
g008894	0.00630252	1	0	0.666667	0	Inulosucrase	2.4.1.9		NA	NA	NA	NA	NA
g009178	0.00630252	1	0	0.666667	0	hypothetical protein			NA	NA	NA	NA	NA
g009299	0.00630252	0	0	0.666667	0	hypothetical protein			NA	NA	NA	NA	NA
g009408	0.00630252	0	0	0.666667	0	hypothetical protein			NA	NA	NA	NA	NA
g009541	0.00630252	1	0	0.666667	0	hypothetical protein			NA	NA	NA	NA	NA
g009938	0.00630252	1	0	0.666667	0	Peptide methionine sulfoxide reductase MsrB	1.8.4.12		NA	NA	NA	NA	NA
g009953	0.00630252	1	0	0.666667	0	hypothetical protein			NA	NA	NA	NA	NA
g010158	0.00630252	1	0	0.666667	0	hypothetical protein			NA	NA	NA	NA	NA
g010327	0.00630252	1	0	0.666667	0	hypothetical protein			NA	NA	NA	NA	NA
g010442	0.00630252	1	0	0.666667	0	Segregation and condensation protein A		K05896	scpA; segregation and condensation protein A	NA	NA	NA	NA
g010457	0.00630252	1	0	0.666667	0	hypothetical protein			NA	NA	NA	NA	NA
g010818	0.00630252	1	0	0.666667	0	hypothetical protein			NA	NA	NA	NA	NA
g011064	0.00630252	1	0	0.666667	0	hypothetical protein			NA	NA	NA	NA	NA
g011065	0.00630252	1	0	0.666667	0	hypothetical protein			NA	NA	NA	NA	NA
g011122	0.00630252	1	0	0.666667	0	hypothetical protein			NA	NA	NA	NA	NA
g011131	0.00630252	1	0	0.666667	0	hypothetical protein			NA	NA	NA	NA	NA
g011204	0.00630252	1	0	0.666667	0	Putative peptidyl-prolyl cis-trans isomerase	5.2.1.8	K03768	PPIB, ppiB; peptidyl-prolyl cis-trans isomerase B (cyclophilin B) [EC:5.2.1.8]	NA	NA	NA	NA
g011243	0.00630252	1	0	0.666667	0	Replication initiation protein			NA	NA	NA	NA	NA
g011707	0.00630252	1	0	0.666667	0	hypothetical protein			NA	NA	NA	NA	NA
g011732	0.00630252	1	0	0.666667	0	hypothetical protein			NA	NA	NA	NA	NA
g011738	0.00630252	1	0	0.666667	0	hypothetical protein			NA	NA	NA	NA	NA
g011818	0.00630252	1	0	0.666667	0	hypothetical protein			NA	NA	NA	NA	NA
g011823	0.00630252	0	0	0.666667	0	hypothetical protein			NA	NA	NA	NA	NA
g012016	0.00630252	0	0	0.666667	0	hypothetical protein			NA	NA	NA	NA	NA
g012314	0.00630252	1	0	0.666667	0	primosomal protein N'	3.6.4.-		NA	NA	NA	NA	NA
g012334	0.00630252	1	0	0.666667	0	Putative peptidyl-prolyl cis-trans isomerase	5.2.1.8	K03768	PPIB, ppiB; peptidyl-prolyl cis-trans isomerase B (cyclophilin B) [EC:5.2.1.8]	NA	NA	NA	NA
g012477	0.00630252	1	0	0.666667	0	hypothetical protein			NA	NA	NA	NA	NA
g012553	0.00630252	1	0	0.666667	0	hypothetical protein			NA	NA	NA	NA	NA
g012651	0.00630252	1	0	0.666667	0	Type 4 prepilin-like proteins leader peptide-processing enzyme		K02236	comC; leader peptidase (prepilin peptidase) / N-methyltransferase [EC:3.4.23.43 2.1.1.-]	NA	NA	NA	NA
g012853	0.00630252	1	0	0.666667	0	HTH-type transcriptional activator HxlR			NA	NA	NA	NA	NA
g012871	0.00630252	1	0	0.666667	0	hypothetical protein			NA	NA	NA	NA	NA
g012914	0.00630252	1	0	0.666667	0	hypothetical protein			NA	NA	NA	NA	NA
g013016	0.00630252	1	0	0.666667	0	hypothetical protein			NA	NA	NA	NA	NA
g013405	0.00630252	0	0	0.666667	0	hypothetical protein			NA	NA	NA	NA	NA
g013469	0.00630252	1	0	0.666667	0	hypothetical protein			NA	NA	NA	NA	NA
g013470	0.00630252	1	0	0.666667	0	hypothetical protein			NA	NA	NA	NA	NA
g013472	0.00630252	0	0	0.666667	0	hypothetical protein			NA	NA	NA	NA	NA
g013478	0.00630252	0	0	0.666667	0	hypothetical protein			NA	NA	NA	NA	NA
g013479	0.00630252	1	0	0.666667	0	hypothetical protein			NA	NA	NA	NA	NA
g013786	0.00630252	1	0	0.666667	0	hypothetical protein			NA	NA	NA	NA	NA
g013862	0.00630252	1	0	0.666667	0	hypothetical protein			NA	NA	NA	NA	NA
g013871	0.00630252	1	0	0.666667	0	hypothetical protein			NA	NA	NA	NA	NA
g014004	0.00630252	1	0	0.666667	0	hypothetical protein			NA	NA	NA	NA	NA
g014248	0.00630252	1	0	0.666667	0	hypothetical protein			NA	NA	NA	NA	NA
g014369	0.00630252	1	0	0.666667	0	hypothetical protein			NA	NA	NA	NA	NA
g014494	0.00630252	1	0	0.666667	0	Tuberculostearic acid methyltransferase UfaA1	2.1.1.-	K00574	cfa; cyclopropane-fatty-acyl-phospholipid synthase [EC:2.1.1.79]	NA	NA	NA	NA
g014622	0.00630252	1	0	0.666667	0	hypothetical protein			NA	NA	NA	NA	NA
g014706	0.00630252	1	0	0.666667	0	protein kinase UbiB	2.7.-.-		NA	NA	NA	NA	NA
g014741	0.00630252	1	0	0.666667	0	hypothetical protein			NA	NA	NA	NA	NA
g014748	0.00630252	1	0	0.666667	0	hypothetical protein			NA	NA	NA	NA	NA
g014749	0.00630252	1	0	0.666667	0	hypothetical protein			NA	NA	NA	NA	NA
g014750	0.00630252	1	0	0.666667	0	lipid II flippase MurJ			NA	NA	NA	NA	NA
g014829	0.00630252	1	0	0.666667	0	hypothetical protein			NA	NA	NA	NA	NA
g014856	0.00630252	1	1	0.333333	1	IS30 family transposase IS1070			NA	NA	NA	NA	NA
g014960	0.00630252	1	0	0.666667	0	hypothetical protein			NA	NA	NA	NA	NA
g014963	0.00630252	1	0	0.666667	0	hypothetical protein			NA	NA	NA	NA	NA
g014964	0.00630252	1	0	0.666667	0	hypothetical protein			NA	NA	NA	NA	NA
g014965	0.00630252	1	0	0.666667	0	putative amino acid permease YhdG			NA	NA	NA	NA	NA
g014969	0.00630252	1	0	0.666667	0	D-lactate dehydrogenase	1.1.1.28		NA	NA	NA	NA	NA
g014970	0.00630252	1	0	0.666667	0	hypothetical protein			NA	NA	NA	NA	NA
g014971	0.00630252	1	0	0.666667	0	hypothetical protein			NA	NA	NA	NA	NA
g014973	0.00630252	1	0	0.666667	0	HTH-type transcriptional regulator YodB			NA	NA	NA	NA	NA
g014974	0.00630252	1	0	0.666667	0	hypothetical protein			NA	NA	NA	NA	NA
g014975	0.00630252	0	0	0.666667	0	hypothetical protein			NA	NA	NA	NA	NA
g014976	0.00630252	1	0	0.666667	0	hypothetical protein			NA	NA	NA	NA	NA
g014979	0.00630252	0	0	0.666667	0	hypothetical protein			NA	NA	NA	NA	NA
g014980	0.00630252	0	0	0.666667	0	hypothetical protein			NA	NA	NA	NA	NA
g014982	0.00630252	0	0	0.666667	0	hypothetical protein			NA	NA	NA	NA	NA
g014986	0.00630252	0	0	0.666667	0	hypothetical protein			NA	NA	NA	NA	NA
g014987	0.00630252	1	0	0.666667	0	hypothetical protein			NA	NA	NA	NA	NA
g014988	0.00630252	1	0	0.666667	0	hypothetical protein			NA	NA	NA	NA	NA
g014989	0.00630252	1	0	0.666667	0	hypothetical protein			NA	NA	NA	NA	NA
g014990	0.00630252	1	0	0.666667	0	[Citrate [pro-3S]-lyase] ligase	6.2.1.22		NA	NA	NA	NA	NA
g014991	0.00630252	1	0	0.666667	0	hypothetical protein			NA	NA	NA	NA	NA
g014994	0.00630252	1	0	0.666667	0	Tyrosine recombinase XerC			NA	NA	NA	NA	NA
g014995	0.00630252	1	0	0.666667	0	putative protein		K06889	K06889; uncharacterized protein	NA	NA	NA	NA
g014996	0.00630252	1	0	0.666667	0	hypothetical protein			NA	NA	NA	NA	NA
g014997	0.00630252	1	0	0.666667	0	hypothetical protein			NA	NA	NA	NA	NA
g014999	0.00630252	1	0	0.666667	0	hypothetical protein			NA	NA	NA	NA	NA
g015000	0.00630252	1	0	0.666667	0	hypothetical protein			NA	NA	NA	NA	NA
g015001	0.00630252	1	0	0.666667	0	hypothetical protein			NA	NA	NA	NA	NA
g015009	0.00630252	1	0	0.666667	0	DNA replication protein DnaD		K02086	dnaD; DNA replication protein	NA	NA	NA	NA
g015041	0.00630252	1	0	0.666667	0	hypothetical protein			NA	NA	NA	NA	NA
g015045	0.00630252	1	0	0.666667	0	ISL3 family transposase IS1476			NA	NA	NA	NA	NA
g015064	0.00630252	0	0	0.666667	0	Ribosomal RNA large subunit methyltransferase H	2.1.1.177	K00783	rlmH; 23S rRNA (pseudouridine1915-N3)-methyltransferase [EC:2.1.1.177]	NA	NA	NA	NA
g015091	0.00630252	0	0	0.666667	0	hypothetical protein			NA	NA	NA	NA	NA
g015556	0.00630252	1	0	0.666667	0	IS30 family transposase IS1062			NA	NA	NA	NA	NA
g015558	0.00630252	1	0	0.666667	0	putative glucose uptake protein GlcU			NA	NA	NA	NA	NA
g015636	0.00630252	1	0	0.666667	0	hypothetical protein			NA	NA	NA	NA	NA
g015728	0.00630252	1	0	0.666667	0	hypothetical protein			NA	NA	NA	NA	NA
g015729	0.00630252	1	0	0.666667	0	hypothetical protein			NA	NA	NA	NA	NA
g016517	0.00630252	0	0	0.666667	0	hypothetical protein			NA	NA	NA	NA	NA
g016528	0.00630252	1	0	0.666667	0	hypothetical protein			NA	NA	NA	NA	NA
g016530	0.00630252	1	0	0.666667	0	hypothetical protein			NA	NA	NA	NA	NA
g016572	0.00630252	1	0	0.666667	0	hypothetical protein			NA	NA	NA	NA	NA
g016576	0.00630252	1	0	0.666667	0	Arginine/ornithine antiporter ArcD1		K03758	arcD, lysl, lysP; arginine:ornithine antiporter / lysine permease	NA	NA	NA	NA
g016579	0.00630252	0	0	0.666667	0	hypothetical protein			NA	NA	NA	NA	NA
g016866	0.00630252	1	0	0.666667	0	hypothetical protein			NA	NA	NA	NA	NA
g016868	0.00630252	1	0	0.666667	0	ATP-dependent helicase/deoxyribonuclease subunit B	3.1.-.-	K16899	addB; ATP-dependent helicase/nuclease subunit B [EC:3.1.-.- 3.6.4.12]	NA	NA	NA	NA
g016870	0.00630252	1	0	0.666667	0	hypothetical protein			NA	NA	NA	NA	NA
g016916	0.00630252	1	0	0.666667	0	hypothetical protein			NA	NA	NA	NA	NA
g017262	0.00630252	0	0	0.666667	0	hypothetical protein			NA	NA	NA	NA	NA
g017473	0.00630252	1	0	0.666667	0	hypothetical protein			NA	NA	NA	NA	NA
g017530	0.00630252	1	0	0.666667	0	hypothetical protein			NA	NA	NA	NA	NA
g017588	0.00630252	1	0	0.666667	0	hypothetical protein			NA	NA	NA	NA	NA
g017589	0.00630252	1	0	0.666667	0	Glycerol dehydrogenase	1.1.1.6		NA	NA	NA	NA	NA
g017598	0.00630252	1	0	0.666667	0	hypothetical protein			NA	NA	NA	NA	NA
g017634	0.00630252	1	0	0.666667	0	hypothetical protein			NA	NA	NA	NA	NA
g017733	0.00630252	1	0	0.666667	0	hypothetical protein			NA	NA	NA	NA	NA
g017766	0.00630252	1	0	0.666667	0	hypothetical protein			NA	NA	NA	NA	NA
g017815	0.00630252	1	0	0.666667	0	hypothetical protein			NA	NA	NA	NA	NA
g017818	0.00630252	1	0	0.666667	0	hypothetical protein			NA	NA	NA	NA	NA
g017906	0.00630252	1	0	0.666667	0	hypothetical protein			NA	NA	NA	NA	NA
g017996	0.00630252	1	0	0.666667	0	hypothetical protein			NA	NA	NA	NA	NA
g018000	0.00630252	1	0	0.666667	0	hypothetical protein			NA	NA	NA	NA	NA
g018115	0.00630252	1	0	0.666667	0	IS200/IS605 family transposase ISCpe2			NA	NA	NA	NA	NA
g018117	0.00630252	1	0	0.666667	0	hypothetical protein			NA	NA	NA	NA	NA
g018213	0.00630252	0	0	0.666667	0	Putative fluoride ion transporter CrcB			NA	NA	NA	NA	NA
g018710	0.00630252	0	0	0.666667	0	hypothetical protein			NA	NA	NA	NA	NA
g018713	0.00630252	1	0	0.666667	0	Tyrosine-protein kinase YwqD	2.7.10.2		NA	NA	NA	NA	NA
g018901	0.00630252	0	0	0.666667	0	Protein/nucleic acid deglycase 3	3.1.2.-	K03152	thiJ; protein deglycase [EC:3.5.1.124]	NA	NA	NA	NA
g019297	0.00630252	0	0	0.666667	0	hypothetical protein			NA	NA	NA	NA	NA
g019570	0.00630252	1	0	0.666667	0	hypothetical protein			NA	NA	NA	NA	NA
g019589	0.00630252	0	0	0.666667	0	hypothetical protein			NA	NA	NA	NA	NA
g019595	0.00630252	1	0	0.666667	0	putative transporter			NA	NA	NA	NA	NA
g019621	0.00630252	1	0	0.666667	0	hypothetical protein			NA	NA	NA	NA	NA
g020032	0.00630252	1	0	0.666667	0	hypothetical protein			NA	NA	NA	NA	NA
g020132	0.00630252	0	0	0.666667	0	hypothetical protein			NA	NA	NA	NA	NA
g020426	0.00630252	1	0	0.666667	0	hypothetical protein			NA	NA	NA	NA	NA
g020644	0.00630252	0	1	0.333333	1	hypothetical protein			NA	NA	NA	NA	NA
g020968	0.00630252	0	0	0.666667	0	Ribosomal large subunit pseudouridine synthase D	5.4.99.23	K06180	rluD; 23S rRNA pseudouridine1911/1915/1917 synthase [EC:5.4.99.23]	NA	NA	NA	NA
g021141	0.00630252	1	0	0.666667	0	hypothetical protein			NA	NA	NA	NA	NA
g021142	0.00630252	1	0	0.666667	0	hypothetical protein			NA	NA	NA	NA	NA
g021260	0.00630252	1	0	0.666667	0	hypothetical protein			NA	NA	NA	NA	NA
g021441	0.00630252	1	0	0.666667	0	hypothetical protein			NA	NA	NA	NA	NA
g021442	0.00630252	1	0	0.666667	0	hypothetical protein			NA	NA	NA	NA	NA
g021445	0.00630252	1	0	0.666667	0	hypothetical protein			NA	NA	NA	NA	NA
g021448	0.00630252	1	0	0.666667	0	hypothetical protein			NA	NA	NA	NA	NA
g021456	0.00630252	1	0	0.666667	0	hypothetical protein			NA	NA	NA	NA	NA
g021459	0.00630252	1	0	0.666667	0	hypothetical protein			NA	NA	NA	NA	NA
g021460	0.00630252	1	0	0.666667	0	hypothetical protein			NA	NA	NA	NA	NA
g021479	0.00630252	1	0	0.666667	0	hypothetical protein			NA	NA	NA	NA	NA
g021986	0.00630252	0	0	0.666667	0	hypothetical protein			NA	NA	NA	NA	NA
g022002	0.00630252	1	0	0.666667	0	hypothetical protein			NA	NA	NA	NA	NA
g022099	0.00630252	1	0	0.666667	0	Putative hydrolase YdeN	3.-.-.-	K07002	K07002; uncharacterized protein	NA	NA	NA	NA
g022319	0.00630252	1	0	0.666667	0	hypothetical protein			NA	NA	NA	NA	NA
g022529	0.00630252	1	0	0.666667	0	hypothetical protein			NA	NA	NA	NA	NA
g022592	0.00630252	1	0	0.666667	0	hypothetical protein			NA	NA	NA	NA	NA
g023497	0.00630252	1	0	0.666667	0	hypothetical protein			NA	NA	NA	NA	NA
g023499	0.00630252	1	0	0.666667	0	hypothetical protein			NA	NA	NA	NA	NA
g023500	0.00630252	1	0	0.666667	0	hypothetical protein			NA	NA	NA	NA	NA
g023883	0.00630252	1	0	0.666667	0	hypothetical protein			NA	NA	NA	NA	NA
g024118	0.00630252	1	0	0.666667	0	IS3 family transposase ISSth6			NA	NA	NA	NA	NA
g024209	0.00630252	1	0	0.666667	0	hypothetical protein			NA	NA	NA	NA	NA
g024228	0.00630252	1	0	0.666667	0	hypothetical protein			NA	NA	NA	NA	NA
g024319	0.00630252	1	0	0.666667	0	hypothetical protein			NA	NA	NA	NA	NA
g024499	0.00630252	1	0	0.666667	0	hypothetical protein			NA	NA	NA	NA	NA
g024863	0.00630252	1	0	0.666667	0	hypothetical protein			NA	NA	NA	NA	NA
g024866	0.00630252	1	0	0.666667	0	hypothetical protein			NA	NA	NA	NA	NA
g024925	0.00630252	1	0	0.666667	0	hypothetical protein			NA	NA	NA	NA	NA
g025160	0.00630252	1	0	0.666667	0	hypothetical protein			NA	NA	NA	NA	NA
g025222	0.00630252	1	0	0.666667	0	hypothetical protein			NA	NA	NA	NA	NA
g025227	0.00630252	1	0	0.666667	0	IS30 family transposase IS1070			NA	NA	NA	NA	NA
g025287	0.00630252	1	0	0.666667	0	hypothetical protein			NA	NA	NA	NA	NA
g025370	0.00630252	1	0	0.666667	0	Glutaminase	3.5.1.2		NA	NA	NA	NA	NA
g025475	0.00630252	1	0	0.666667	0	hypothetical protein			NA	NA	NA	NA	NA
g025693	0.00630252	0	0	0.666667	0	hypothetical protein			NA	NA	NA	NA	NA
g025887	0.00630252	1	0	0.666667	0	hypothetical protein			NA	NA	NA	NA	NA
g025888	0.00630252	1	0	0.666667	0	hypothetical protein			NA	NA	NA	NA	NA
g025921	0.00630252	1	0	0.666667	0	Chromosome partition protein Smc			NA	NA	NA	NA	NA
g026240	0.00630252	0	0	0.666667	0	5-methyltetrahydropteroyltriglutamate--homocysteine methyltransferase	2.1.1.14		NA	NA	NA	NA	NA
g026243	0.00630252	1	0	0.666667	0	hypothetical protein			NA	NA	NA	NA	NA
g026313	0.00630252	1	0	0.666667	0	hypothetical protein			NA	NA	NA	NA	NA
g026314	0.00630252	1	0	0.666667	0	Protein LacX, plasmid			NA	NA	NA	NA	NA
g026319	0.00630252	1	0	0.666667	0	hypothetical protein			NA	NA	NA	NA	NA
g026325	0.00630252	1	0	0.666667	0	hypothetical protein			NA	NA	NA	NA	NA
g026526	0.00630252	1	0	0.666667	0	Carbon dioxide concentrating mechanism protein CcmL		K08697	ccmL; carbon dioxide concentrating mechanism protein CcmL	NA	NA	NA	NA
g027075	0.00630252	1	0	0.666667	0	hypothetical protein			NA	NA	NA	NA	NA
g027091	0.00630252	1	0	0.666667	0	hypothetical protein			NA	NA	NA	NA	NA
g027158	0.00630252	1	0	0.666667	0	hypothetical protein			NA	NA	NA	NA	NA
g027238	0.00630252	1	0	0.666667	0	hypothetical protein			NA	NA	NA	NA	NA
g027308	0.00630252	1	0	0.666667	0	Carboxylesterase	3.1.1.1		NA	NA	NA	NA	NA
g027686	0.00630252	1	0	0.666667	0	hypothetical protein			NA	NA	NA	NA	NA
g027696	0.00630252	1	0	0.666667	0	hypothetical protein			NA	NA	NA	NA	NA
g027698	0.00630252	1	0	0.666667	0	Protein DedA		K03975	dedA; membrane-associated protein	NA	NA	NA	NA
g027709	0.00630252	1	0	0.666667	0	hypothetical protein			NA	NA	NA	NA	NA
g027783	0.00630252	0	0	0.666667	0	hypothetical protein			NA	NA	NA	NA	NA
g031193	0.00630252	1	0	0.666667	0	Ribosomal large subunit pseudouridine synthase D	5.4.99.23	K06180	rluD; 23S rRNA pseudouridine1911/1915/1917 synthase [EC:5.4.99.23]	NA	NA	NA	NA
g032036	0.00630252	1	0	0.666667	0	Lactate utilization protein B		K18929	lldF; L-lactate dehydrogenase complex protein LldF	NA	NA	NA	NA
g032062	0.00630252	1	0	0.666667	0	hypothetical protein			NA	NA	NA	NA	NA
g032258	0.00630252	0	1	0.333333	1	hypothetical protein			NA	NA	NA	NA	NA
g000413	0.00904977	0	1	0	0.727273	hypothetical protein			NA	NA	NA	NA	NA
g001154	0.00904977	0	1	0	0.727273	hypothetical protein			NA	NA	NA	NA	NA
g001504	0.00904977	0	1	0	0.727273	hypothetical protein			NA	NA	NA	NA	NA
g002272	0.00904977	0	1	0	0.727273	LexA repressor	3.4.21.88		NA	NA	NA	NA	NA
g002273	0.00904977	0	1	0	0.727273	hypothetical protein			NA	NA	NA	NA	NA
g002736	0.00904977	0	1	0	0.727273	hypothetical protein			NA	NA	NA	NA	NA
g005694	0.00904977	0	1	0	0.727273	hypothetical protein			NA	NA	NA	NA	NA
g005696	0.00904977	0	1	0	0.727273	hypothetical protein			NA	NA	NA	NA	NA
g006352	0.00904977	0	1	0	0.727273	hypothetical protein			NA	NA	NA	NA	NA
g006661	0.00904977	0	1	0	0.727273	hypothetical protein			NA	NA	NA	NA	NA
g007084	0.00904977	0	1	0	0.727273	hypothetical protein			NA	NA	NA	NA	NA
g007640	0.00904977	1	1	0	0.727273	HTH-type transcriptional regulator DegA			NA	NA	NA	NA	NA
g007657	0.00904977	0	1	0	0.727273	hypothetical protein			NA	NA	NA	NA	NA
g007885	0.00904977	0	1	0	0.727273	hypothetical protein			NA	NA	NA	NA	NA
g008007	0.00904977	0	1	0	0.727273	hypothetical protein			NA	NA	NA	NA	NA
g008008	0.00904977	0	1	0	0.727273	hypothetical protein			NA	NA	NA	NA	NA
g008657	0.00904977	0	1	0	0.727273	Modification methylase PvuII	2.1.1.113		NA	NA	NA	NA	NA
g008658	0.00904977	0	1	0	0.727273	hypothetical protein			NA	NA	NA	NA	NA
g009088	0.00904977	1	1	0	0.727273	hypothetical protein			NA	NA	NA	NA	NA
g009326	0.00904977	0	1	0	0.727273	hypothetical protein			NA	NA	NA	NA	NA
g009432	0.00904977	0	1	0	0.727273	hypothetical protein			NA	NA	NA	NA	NA
g009966	0.00904977	0	1	0	0.727273	hypothetical protein			NA	NA	NA	NA	NA
g010072	0.00904977	0	1	0	0.727273	tetracycline resistance ribosomal protection protein Tet(W)			NA	NA	NA	NA	NA
g010210	0.00904977	0	1	0	0.727273	Tyrosine-protein kinase YwqD	2.7.10.2		NA	NA	NA	NA	NA
g010977	0.00904977	0	1	0	0.727273	hypothetical protein			NA	NA	NA	NA	NA
g011269	0.00904977	0	1	0	0.727273	hypothetical protein			NA	NA	NA	NA	NA
g012976	0.00904977	0	1	0	0.727273	UDP-N-acetylgalactosamine-undecaprenyl-phosphate N-acetylgalactosaminephosphotransferase	2.7.8.40	K21303	wecP; UDP-GalNAc:undecaprenyl-phosphate GalNAc-1-phosphate transferase [EC:2.7.8.40]	NA	NA	NA	NA
g013759	0.00904977	0	1	0	0.727273	hypothetical protein			NA	NA	NA	NA	NA
g014850	0.00904977	0	1	0	0.727273	hypothetical protein			NA	NA	NA	NA	NA
g014887	0.00904977	0	1	0	0.727273	hypothetical protein			NA	NA	NA	NA	NA
g014929	0.00904977	0	1	0	0.727273	hypothetical protein			NA	NA	NA	NA	NA
g014959	0.00904977	0	1	0	0.727273	Modification methylase DpnIIA	2.1.1.72		NA	NA	NA	NA	NA
g015050	0.00904977	0	1	0	0.727273	hypothetical protein			NA	NA	NA	NA	NA
g015051	0.00904977	0	1	0	0.727273	hypothetical protein			NA	NA	NA	NA	NA
g015052	0.00904977	0	1	0	0.727273	hypothetical protein			NA	NA	NA	NA	NA
g015056	0.00904977	0	1	0	0.727273	hypothetical protein			NA	NA	NA	NA	NA
g015057	0.00904977	0	0	0	0.727273	hypothetical protein			NA	NA	NA	NA	NA
g015103	0.00904977	0	1	0	0.727273	hypothetical protein			NA	NA	NA	NA	NA
g016914	0.00904977	0	1	0	0.727273	hypothetical protein			NA	NA	NA	NA	NA
g017087	0.00904977	0	1	0	0.727273	hypothetical protein			NA	NA	NA	NA	NA
g017575	0.00904977	0	1	0	0.727273	hypothetical protein			NA	NA	NA	NA	NA
g018087	0.00904977	0	1	0	0.727273	NADH oxidase	1.6.99.3		NA	NA	NA	NA	NA
g018504	0.00904977	0	1	0	0.727273	hypothetical protein			NA	NA	NA	NA	NA
g022720	0.00904977	0	1	0	0.727273	hypothetical protein			NA	NA	NA	NA	NA
g023635	0.00904977	0	1	0	0.727273	hypothetical protein			NA	NA	NA	NA	NA
g023636	0.00904977	0	1	0	0.727273	Dipeptidase A	3.4.-.-		NA	NA	NA	NA	NA
g023637	0.00904977	0	1	0	0.727273	hypothetical protein			NA	NA	NA	NA	NA
g024719	0.00904977	0	1	0	0.727273	Transposon Tn3 resolvase			NA	NA	NA	NA	NA
g024738	0.00904977	0	1	0	0.727273	Triosephosphate isomerase	5.3.1.1		NA	NA	NA	NA	NA
g025552	0.00904977	0	1	0	0.727273	hypothetical protein			NA	NA	NA	NA	NA
g025556	0.00904977	0	1	0	0.727273	hypothetical protein			NA	NA	NA	NA	NA
g025615	0.00904977	0	1	0	0.727273	hypothetical protein			NA	NA	NA	NA	NA
g025721	0.00904977	0	1	0	0.727273	hypothetical protein			NA	NA	NA	NA	NA
g025969	0.00904977	0	1	0	0.727273	hypothetical protein			NA	NA	NA	NA	NA
g026022	0.00904977	0	1	0	0.727273	hypothetical protein			NA	NA	NA	NA	NA
g026117	0.00904977	0	1	0	0.727273	hypothetical protein			NA	NA	NA	NA	NA
g026463	0.00904977	0	1	0	0.727273	hypothetical protein			NA	NA	NA	NA	NA
g026621	0.00904977	0	1	0	0.727273	hypothetical protein			NA	NA	NA	NA	NA
g026625	0.00904977	0	1	0	0.727273	Histidinol-phosphate aminotransferase	2.6.1.9		NA	NA	NA	NA	NA
g026626	0.00904977	0	1	0	0.727273	N-substituted formamide deformylase	3.5.1.91	K07047	nfdA; N-substituted formamide deformylase [EC:3.5.1.91]	NA	NA	NA	NA
g026627	0.00904977	0	1	0	0.727273	hypothetical protein			NA	NA	NA	NA	NA
g026760	0.00904977	0	1	0	0.727273	hypothetical protein			NA	NA	NA	NA	NA
g027207	0.00904977	0	1	0	0.727273	hypothetical protein			NA	NA	NA	NA	NA
g027208	0.00904977	0	1	0	0.727273	hypothetical protein			NA	NA	NA	NA	NA
g027370	0.00904977	0	1	0	0.727273	hypothetical protein			NA	NA	NA	NA	NA
g031179	0.00904977	0	1	0	0.727273	hypothetical protein			NA	NA	NA	NA	NA
g031182	0.00904977	0	0	0	0.727273	hypothetical protein			NA	NA	NA	NA	NA
g031398	0.00904977	0	1	0	0.727273	hypothetical protein			NA	NA	NA	NA	NA
g031459	0.00904977	0	1	0	0.727273	FAD:protein FMN transferase	2.7.1.180	K03734	apbE; FAD:protein FMN transferase [EC:2.7.1.180]	NA	NA	NA	NA
g031460	0.00904977	0	1	0	0.727273	hypothetical protein			NA	NA	NA	NA	NA
g031919	0.00904977	0	1	0	0.727273	hypothetical protein			NA	NA	NA	NA	NA
g032408	0.00904977	1	1	0	0.727273	hypothetical protein			NA	NA	NA	NA	NA
g022428	0.00904977	1	0	1	0.272727	hypothetical protein			NA	NA	NA	NA	NA
g000027	0.0276341	1	0	0.666667	0.0909091	tRNA(Met) cytidine acetate ligase	6.3.4.-		NA	NA	NA	NA	NA
g003412	0.0276341	1	0	0.666667	0.0909091	IS30 family transposase IS6770			NA	NA	NA	NA	NA
g003441	0.0276341	1	1	0.333333	0.909091	hypothetical protein			NA	NA	NA	NA	NA
g004478	0.0276341	0	0	0.666667	0.0909091	hypothetical protein			NA	NA	NA	NA	NA
g008086	0.0276341	0	1	0.333333	0.909091	hypothetical protein			NA	NA	NA	NA	NA
g013343	0.0276341	1	1	0.333333	0.909091	Glyoxal reductase	1.1.1.-		NA	NA	NA	NA	NA
g013849	0.0276341	1	0	0.666667	0.0909091	Putative O-antigen transporter		K18799	wzxB, rfbX; O-antigen flippase	NA	NA	NA	NA
g014196	0.0276341	0	1	0.333333	0.909091	hypothetical protein			NA	NA	NA	NA	NA
g015566	0.0276341	1	0	0.666667	0.0909091	hypothetical protein			NA	NA	NA	NA	NA
g015707	0.0276341	0	1	0.333333	0.909091	ADP-dependent (S)-NAD(P)H-hydrate dehydratase	4.2.1.136	K17758	nnr; ADP-dependent NAD(P)H-hydrate dehydratase [EC:4.2.1.136]	NA	NA	NA	NA
g020127	0.0276341	1	0	0.666667	0.0909091	hypothetical protein			NA	NA	NA	NA	NA
g020186	0.0276341	1	0	0.666667	0.0909091	HTH-type transcriptional activator RhaS			NA	NA	NA	NA	NA
g021818	0.0276341	1	0	0.666667	0.0909091	hypothetical protein			NA	NA	NA	NA	NA
g023881	0.0276341	1	0	0.666667	0.0909091	hypothetical protein			NA	NA	NA	NA	NA
g026097	0.0276341	1	1	0.333333	0.909091	hypothetical protein			NA	NA	NA	NA	NA
g031575	0.0276341	1	0	0.666667	0.0909091	hypothetical protein			NA	NA	NA	NA	NA
g000363	0.0294118	1	0	0.5	0	hypothetical protein			NA	NA	NA	NA	NA
g000701	0.0294118	1	0	0.5	0	hypothetical protein			NA	NA	NA	NA	NA
g000702	0.0294118	1	0	0.5	0	hypothetical protein			NA	NA	NA	NA	NA
g000703	0.0294118	1	0	0.5	0	hypothetical protein			NA	NA	NA	NA	NA
g000779	0.0294118	0	0	0.5	0	hypothetical protein			NA	NA	NA	NA	NA
g000780	0.0294118	1	0	0.5	0	hypothetical protein			NA	NA	NA	NA	NA
g000796	0.0294118	0	0	0.5	0	hypothetical protein			NA	NA	NA	NA	NA
g002452	0.0294118	1	0	0.5	0	hypothetical protein			NA	NA	NA	NA	NA
g002708	0.0294118	1	0	0.5	0	hypothetical protein			NA	NA	NA	NA	NA
g003168	0.0294118	1	0	0.5	0	Transcriptional regulator DauR		K21829	dauR; D-arginine utilization repressor	NA	NA	NA	NA
g003314	0.0294118	1	1	0.5	1	Amino-acid permease RocE		K02205	rocE, rocC; arginine/ornithine permease	NA	NA	NA	NA
g003428	0.0294118	1	0	0.5	0	UDP-N-acetylglucosamine--peptide N-acetylglucosaminyltransferase GtfA subunit	2.4.1.-		NA	NA	NA	NA	NA
g003453	0.0294118	1	1	0.5	1	ISL3 family transposase IS1476			NA	NA	NA	NA	NA
g003725	0.0294118	0	0	0.5	0	hypothetical protein			NA	NA	NA	NA	NA
g004341	0.0294118	1	0	0.5	0	hypothetical protein			NA	NA	NA	NA	NA
g004446	0.0294118	1	0	0.5	0	hypothetical protein			NA	NA	NA	NA	NA
g004585	0.0294118	1	0	0.5	0	hypothetical protein			NA	NA	NA	NA	NA
g004586	0.0294118	1	0	0.5	0	hypothetical protein			NA	NA	NA	NA	NA
g004687	0.0294118	1	0	0.5	0	hypothetical protein			NA	NA	NA	NA	NA
g005983	0.0294118	1	0	0.5	0	hypothetical protein			NA	NA	NA	NA	NA
g006655	0.0294118	0	0	0.5	0	hypothetical protein			NA	NA	NA	NA	NA
g006706	0.0294118	1	0	0.5	0	hypothetical protein			NA	NA	NA	NA	NA
g006712	0.0294118	1	0	0.5	0	hypothetical protein			NA	NA	NA	NA	NA
g006774	0.0294118	1	0	0.5	0	hypothetical protein			NA	NA	NA	NA	NA
g007086	0.0294118	1	0	0.5	0	hypothetical protein			NA	NA	NA	NA	NA
g007121	0.0294118	1	0	0.5	0	hypothetical protein			NA	NA	NA	NA	NA
g007130	0.0294118	1	0	0.5	0	hypothetical protein			NA	NA	NA	NA	NA
g007267	0.0294118	1	0	0.5	0	Chromosome partition protein Smc			NA	NA	NA	NA	NA
g007689	0.0294118	1	1	0.5	1	hypothetical protein			NA	NA	NA	NA	NA
g007735	0.0294118	1	0	0.5	0	hypothetical protein			NA	NA	NA	NA	NA
g007742	0.0294118	1	0	0.5	0	hypothetical protein			NA	NA	NA	NA	NA
g007936	0.0294118	1	0	0.5	0	Arsenate reductase	1.20.4.4	K03741	arsC2, arsC; arsenate reductase (thioredoxin) [EC:1.20.4.4]	NA	NA	NA	NA
g008353	0.0294118	1	0	0.5	0	hypothetical protein			NA	NA	NA	NA	NA
g008556	0.0294118	0	0	0.5	0	hypothetical protein			NA	NA	NA	NA	NA
g008557	0.0294118	0	0	0.5	0	hypothetical protein			NA	NA	NA	NA	NA
g008575	0.0294118	1	0	0.5	0	hypothetical protein			NA	NA	NA	NA	NA
g008703	0.0294118	0	0	0.5	0	hypothetical protein			NA	NA	NA	NA	NA
g008707	0.0294118	0	0	0.5	0	hypothetical protein			NA	NA	NA	NA	NA
g009362	0.0294118	0	0	0.5	0	hypothetical protein			NA	NA	NA	NA	NA
g009780	0.0294118	0	0	0.5	0	hypothetical protein			NA	NA	NA	NA	NA
g009831	0.0294118	1	0	0.5	0	hypothetical protein			NA	NA	NA	NA	NA
g010025	0.0294118	0	0	0.5	0	hypothetical protein			NA	NA	NA	NA	NA
g010035	0.0294118	1	1	0.5	1	Triosephosphate isomerase	5.3.1.1		NA	NA	NA	NA	NA
g010163	0.0294118	0	0	0.5	0	hypothetical protein			NA	NA	NA	NA	NA
g010262	0.0294118	1	0	0.5	0	hypothetical protein			NA	NA	NA	NA	NA
g010263	0.0294118	1	0	0.5	0	hypothetical protein			NA	NA	NA	NA	NA
g010429	0.0294118	0	0	0.5	0	hypothetical protein			NA	NA	NA	NA	NA
g010525	0.0294118	1	0	0.5	0	hypothetical protein			NA	NA	NA	NA	NA
g010697	0.0294118	0	0	0.5	0	hypothetical protein			NA	NA	NA	NA	NA
g010712	0.0294118	1	0	0.5	0	hypothetical protein			NA	NA	NA	NA	NA
g010743	0.0294118	1	1	0.5	1	hypothetical protein			NA	NA	NA	NA	NA
g010753	0.0294118	1	0	0.5	0	Polyisoprenyl-teichoic acid--peptidoglycan teichoic acid transferase TagU	2.7.8.-		NA	NA	NA	NA	NA
g010820	0.0294118	1	0	0.5	0	hypothetical protein			NA	NA	NA	NA	NA
g011258	0.0294118	0	0	0.5	0	hypothetical protein			NA	NA	NA	NA	NA
g012015	0.0294118	0	0	0.5	0	putative transport protein YifK		K03293	TC.AAT; amino acid transporter, AAT family	NA	NA	NA	NA
g012108	0.0294118	1	1	0.5	1	ISLre2 family transposase ISLre2			NA	NA	NA	NA	NA
g012555	0.0294118	1	0	0.5	0	hypothetical protein			NA	NA	NA	NA	NA
g012687	0.0294118	0	0	0.5	0	hypothetical protein			NA	NA	NA	NA	NA
g012938	0.0294118	0	0	0.5	0	hypothetical protein			NA	NA	NA	NA	NA
g013188	0.0294118	1	0	0.5	0	hypothetical protein			NA	NA	NA	NA	NA
g013435	0.0294118	0	0	0.5	0	HTH-type transcriptional regulator LacR			NA	NA	NA	NA	NA
g013541	0.0294118	1	0	0.5	0	hypothetical protein			NA	NA	NA	NA	NA
g013693	0.0294118	1	0	0.5	0	hypothetical protein			NA	NA	NA	NA	NA
g014247	0.0294118	0	0	0.5	0	hypothetical protein			NA	NA	NA	NA	NA
g014289	0.0294118	1	0	0.5	0	23S rRNA (guanosine-2'-O-)-methyltransferase RlmB	2.1.1.185		NA	NA	NA	NA	NA
g014292	0.0294118	1	0	0.5	0	hypothetical protein			NA	NA	NA	NA	NA
g014509	0.0294118	1	0	0.5	0	hypothetical protein			NA	NA	NA	NA	NA
g014525	0.0294118	1	0	0.5	0	hypothetical protein			NA	NA	NA	NA	NA
g014962	0.0294118	0	0	0.5	0	Cytosine permease		K10974	codB; cytosine permease	NA	NA	NA	NA
g014972	0.0294118	1	0	0.5	0	Transcription elongation factor GreA		K03624	greA; transcription elongation factor GreA	NA	NA	NA	NA
g014977	0.0294118	1	0	0.5	0	hypothetical protein			NA	NA	NA	NA	NA
g014978	0.0294118	0	0	0.5	0	ISL3 family transposase ISSpn3			NA	NA	NA	NA	NA
g014983	0.0294118	0	0	0.5	0	hypothetical protein			NA	NA	NA	NA	NA
g014984	0.0294118	0	0	0.5	0	hypothetical protein			NA	NA	NA	NA	NA
g014985	0.0294118	1	0	0.5	0	hypothetical protein			NA	NA	NA	NA	NA
g014992	0.0294118	1	0	0.5	0	hypothetical protein			NA	NA	NA	NA	NA
g014993	0.0294118	1	0	0.5	0	hypothetical protein			NA	NA	NA	NA	NA
g014998	0.0294118	1	0	0.5	0	Type I restriction enzyme EcoR124II R protein	3.1.21.3		NA	NA	NA	NA	NA
g015042	0.0294118	0	0	0.5	0	hypothetical protein			NA	NA	NA	NA	NA
g015084	0.0294118	0	0	0.5	0	hypothetical protein			NA	NA	NA	NA	NA
g015657	0.0294118	1	0	0.5	0	hypothetical protein			NA	NA	NA	NA	NA
g015829	0.0294118	0	1	0.5	1	hypothetical protein			NA	NA	NA	NA	NA
g016256	0.0294118	0	0	0.5	0	3-hydroxy-3-methylglutaryl-coenzyme A reductase	1.1.1.88		NA	NA	NA	NA	NA
g016518	0.0294118	0	0	0.5	0	hypothetical protein			NA	NA	NA	NA	NA
g016863	0.0294118	0	0	0.5	0	hypothetical protein			NA	NA	NA	NA	NA
g017099	0.0294118	1	0	0.5	0	hypothetical protein			NA	NA	NA	NA	NA
g017293	0.0294118	1	0	0.5	0	hypothetical protein			NA	NA	NA	NA	NA
g017372	0.0294118	0	0	0.5	0	hypothetical protein			NA	NA	NA	NA	NA
g017534	0.0294118	1	0	0.5	0	Arginine/agmatine antiporter		K03758	arcD, lysl, lysP; arginine:ornithine antiporter / lysine permease	NA	NA	NA	NA
g017722	0.0294118	0	0	0.5	0	hypothetical protein			NA	NA	NA	NA	NA
g017873	0.0294118	0	0	0.5	0	hypothetical protein			NA	NA	NA	NA	NA
g017909	0.0294118	0	0	0.5	0	hypothetical protein			NA	NA	NA	NA	NA
g018318	0.0294118	1	0	0.5	0	hypothetical protein			NA	NA	NA	NA	NA
g018711	0.0294118	1	0	0.5	0	hypothetical protein			NA	NA	NA	NA	NA
g018718	0.0294118	1	0	0.5	0	hypothetical protein			NA	NA	NA	NA	NA
g018744	0.0294118	1	0	0.5	0	hypothetical protein			NA	NA	NA	NA	NA
g020424	0.0294118	0	0	0.5	0	2-keto-4-pentenoate hydratase	4.2.1.80		NA	NA	NA	NA	NA
g020447	0.0294118	0	0	0.5	0	hypothetical protein			NA	NA	NA	NA	NA
g020550	0.0294118	1	0	0.5	0	hypothetical protein			NA	NA	NA	NA	NA
g020716	0.0294118	1	0	0.5	0	hypothetical protein			NA	NA	NA	NA	NA
g020718	0.0294118	1	0	0.5	0	hypothetical protein			NA	NA	NA	NA	NA
g020719	0.0294118	1	0	0.5	0	hypothetical protein			NA	NA	NA	NA	NA
g020721	0.0294118	0	0	0.5	0	hypothetical protein			NA	NA	NA	NA	NA
g021478	0.0294118	1	0	0.5	0	hypothetical protein			NA	NA	NA	NA	NA
g022044	0.0294118	1	0	0.5	0	hypothetical protein			NA	NA	NA	NA	NA
g022391	0.0294118	1	0	0.5	0	Glutamine transport ATP-binding protein GlnQ			NA	NA	NA	NA	NA
g022418	0.0294118	1	0	0.5	0	hypothetical protein			NA	NA	NA	NA	NA
g022419	0.0294118	1	0	0.5	0	hypothetical protein			NA	NA	NA	NA	NA
g023537	0.0294118	1	0	0.5	0	hypothetical protein			NA	NA	NA	NA	NA
g023764	0.0294118	0	0	0.5	0	hypothetical protein			NA	NA	NA	NA	NA
g024034	0.0294118	1	0	0.5	0	hypothetical protein			NA	NA	NA	NA	NA
g024229	0.0294118	1	0	0.5	0	hypothetical protein			NA	NA	NA	NA	NA
g024431	0.0294118	1	0	0.5	0	Arginine repressor			NA	NA	NA	NA	NA
g024475	0.0294118	1	0	0.5	0	Cadmium resistance transcriptional regulatory protein CadC			NA	NA	NA	NA	NA
g024476	0.0294118	1	0	0.5	0	hypothetical protein			NA	NA	NA	NA	NA
g024867	0.0294118	1	0	0.5	0	hypothetical protein			NA	NA	NA	NA	NA
g024929	0.0294118	0	0	0.5	0	hypothetical protein			NA	NA	NA	NA	NA
g025154	0.0294118	1	1	0.5	1	hypothetical protein			NA	NA	NA	NA	NA
g025161	0.0294118	1	0	0.5	0	hypothetical protein			NA	NA	NA	NA	NA
g025162	0.0294118	1	0	0.5	0	hypothetical protein			NA	NA	NA	NA	NA
g025165	0.0294118	1	0	0.5	0	hypothetical protein			NA	NA	NA	NA	NA
g025276	0.0294118	1	0	0.5	0	hypothetical protein			NA	NA	NA	NA	NA
g025277	0.0294118	1	0	0.5	0	hypothetical protein			NA	NA	NA	NA	NA
g025286	0.0294118	0	0	0.5	0	hypothetical protein			NA	NA	NA	NA	NA
g025373	0.0294118	1	0	0.5	0	Na(+)/H(+) antiporter NhaC		K03315	nhaC; Na+:H+ antiporter, NhaC family	NA	NA	NA	NA
g025440	0.0294118	0	0	0.5	0	hypothetical protein			NA	NA	NA	NA	NA
g025806	0.0294118	0	0	0.5	0	hypothetical protein		K09157	K09157; uncharacterized protein	NA	NA	NA	NA
g025889	0.0294118	0	0	0.5	0	hypothetical protein			NA	NA	NA	NA	NA
g026210	0.0294118	1	0	0.5	0	hypothetical protein			NA	NA	NA	NA	NA
g026323	0.0294118	1	0	0.5	0	HTH-type transcriptional regulator XynR			NA	NA	NA	NA	NA
g026360	0.0294118	1	0	0.5	0	hypothetical protein			NA	NA	NA	NA	NA
g026426	0.0294118	1	0	0.5	0	hypothetical protein			NA	NA	NA	NA	NA
g026580	0.0294118	1	0	0.5	0	Putative glycosyltransferase EpsF	2.4.-.-	K19424	epsF; glycosyltransferase EpsF [EC:2.4.-.-]	NA	NA	NA	NA
g026594	0.0294118	1	0	0.5	0	hypothetical protein			NA	NA	NA	NA	NA
g027013	0.0294118	1	0	0.5	0	hypothetical protein			NA	NA	NA	NA	NA
g027069	0.0294118	1	0	0.5	0	N-acetylglucosaminyltransferase	2.4.1.-		NA	NA	NA	NA	NA
g027100	0.0294118	1	0	0.5	0	IS3 family transposase ISBce13			NA	NA	NA	NA	NA
g027309	0.0294118	1	0	0.5	0	hypothetical protein			NA	NA	NA	NA	NA
g027376	0.0294118	0	0	0.5	0	hypothetical protein			NA	NA	NA	NA	NA
g027440	0.0294118	0	0	0.5	0	hypothetical protein			NA	NA	NA	NA	NA
g027741	0.0294118	1	0	0.5	0	hypothetical protein			NA	NA	NA	NA	NA
g028078	0.0294118	0	0	0.5	0	hypothetical protein			NA	NA	NA	NA	NA
g028429	0.0294118	1	0	0.5	0	Release factor glutamine methyltransferase	2.1.1.297	K02493	hemK, prmC, HEMK; release factor glutamine methyltransferase [EC:2.1.1.297]	NA	NA	NA	NA
g029516	0.0294118	0	1	0.5	1	Fatty acid resistance protein FarB			NA	NA	NA	NA	NA
g030632	0.0294118	0	0	0.5	0	hypothetical protein			NA	NA	NA	NA	NA
g031192	0.0294118	1	0	0.5	0	hypothetical protein			NA	NA	NA	NA	NA
g031719	0.0294118	1	0	0.5	0	L-lactate dehydrogenase	1.1.1.27		NA	NA	NA	NA	NA
g031721	0.0294118	1	0	0.5	0	putative oxidoreductase YjmC	1.1.1.-		NA	NA	NA	NA	NA
g031722	0.0294118	0	0	0.5	0	Dipeptidase A	3.4.-.-		NA	NA	NA	NA	NA
g000279	0.0345023	0	1	0	0.636364	hypothetical protein			NA	NA	NA	NA	NA
g001238	0.0345023	0	1	0.166667	0.818182	hypothetical protein			NA	NA	NA	NA	NA
g001503	0.0345023	0	1	0	0.636364	Chromosome partitioning protein ParA		K03496	parA, soj; chromosome partitioning protein	NA	NA	NA	NA
g003293	0.0345023	0	1	0	0.636364	hypothetical protein			NA	NA	NA	NA	NA
g003539	0.0345023	0	0	0	0.636364	hypothetical protein			NA	NA	NA	NA	NA
g004622	0.0345023	0	1	0.166667	0.818182	hypothetical protein			NA	NA	NA	NA	NA
g007085	0.0345023	0	0	0	0.636364	2-oxo-hept-4-ene-1,7-dioate hydratase	4.2.1.163		NA	NA	NA	NA	NA
g007391	0.0345023	0	1	0	0.636364	hypothetical protein			NA	NA	NA	NA	NA
g007834	0.0345023	0	1	0	0.636364	hypothetical protein			NA	NA	NA	NA	NA
g008706	0.0345023	0	1	0.166667	0.818182	hypothetical protein			NA	NA	NA	NA	NA
g008772	0.0345023	0	0	0	0.636364	hypothetical protein			NA	NA	NA	NA	NA
g008845	0.0345023	0	1	0	0.636364	hypothetical protein			NA	NA	NA	NA	NA
g008846	0.0345023	0	1	0	0.636364	hypothetical protein			NA	NA	NA	NA	NA
g009126	0.0345023	0	1	0	0.636364	hypothetical protein			NA	NA	NA	NA	NA
g009127	0.0345023	0	1	0	0.636364	hypothetical protein			NA	NA	NA	NA	NA
g009128	0.0345023	0	1	0	0.636364	hypothetical protein			NA	NA	NA	NA	NA
g009260	0.0345023	1	0	0.833333	0.181818	Cold shock protein 2		K03704	cspA; cold shock protein	NA	NA	NA	NA
g009585	0.0345023	0	1	0	0.636364	Chromosome partition protein Smc			NA	NA	NA	NA	NA
g009766	0.0345023	0	1	0	0.636364	hypothetical protein			NA	NA	NA	NA	NA
g009767	0.0345023	0	1	0	0.636364	hypothetical protein			NA	NA	NA	NA	NA
g010092	0.0345023	1	1	0	0.636364	hypothetical protein			NA	NA	NA	NA	NA
g010190	0.0345023	0	0	0	0.636364	O-antigen biosynthesis glycosyltransferase WbnK	2.4.1.308	K21367	wbnK; GDP-Fuc:beta-D-Gal-1,3-alpha-D-GalNAc-1,3-alpha-GalNAc-diphosphoundecaprenol alpha-1,2-fucosyltransferase [EC:2.4.1.308]	NA	NA	NA	NA
g010191	0.0345023	0	1	0	0.636364	hypothetical protein			NA	NA	NA	NA	NA
g010211	0.0345023	0	1	0	0.636364	UDP-N-acetylgalactosamine-undecaprenyl-phosphate N-acetylgalactosaminephosphotransferase	2.7.8.40	K21303	wecP; UDP-GalNAc:undecaprenyl-phosphate GalNAc-1-phosphate transferase [EC:2.7.8.40]	NA	NA	NA	NA
g010244	0.0345023	0	0	0	0.636364	hypothetical protein			NA	NA	NA	NA	NA
g010422	0.0345023	0	0	0	0.636364	hypothetical protein			NA	NA	NA	NA	NA
g010423	0.0345023	0	1	0	0.636364	hypothetical protein			NA	NA	NA	NA	NA
g010435	0.0345023	1	1	0	0.636364	hypothetical protein			NA	NA	NA	NA	NA
g010475	0.0345023	0	1	0	0.636364	hypothetical protein			NA	NA	NA	NA	NA
g010949	0.0345023	0	1	0	0.636364	hypothetical protein			NA	NA	NA	NA	NA
g011712	0.0345023	0	1	0	0.636364	hypothetical protein			NA	NA	NA	NA	NA
g012251	0.0345023	0	0	0	0.636364	hypothetical protein			NA	NA	NA	NA	NA
g013168	0.0345023	0	1	0.166667	0.818182	hypothetical protein			NA	NA	NA	NA	NA
g013852	0.0345023	0	0	0	0.636364	hypothetical protein			NA	NA	NA	NA	NA
g014122	0.0345023	0	1	0	0.636364	tRNA-Ile(gat)		NA	NA	NA	NA	NA	NA
g014729	0.0345023	0	1	0	0.636364	Accessory gene regulator protein A			NA	NA	NA	NA	NA
g014743	0.0345023	0	1	0.166667	0.818182	hypothetical protein			NA	NA	NA	NA	NA
g014744	0.0345023	0	1	0.166667	0.818182	hypothetical protein			NA	NA	NA	NA	NA
g014776	0.0345023	0	1	0	0.636364	hypothetical protein			NA	NA	NA	NA	NA
g014888	0.0345023	0	1	0	0.636364	hypothetical protein			NA	NA	NA	NA	NA
g014889	0.0345023	0	1	0	0.636364	hypothetical protein			NA	NA	NA	NA	NA
g014890	0.0345023	0	1	0	0.636364	hypothetical protein			NA	NA	NA	NA	NA
g014928	0.0345023	0	1	0	0.636364	Quinone reductase	1.6.5.2	K19784	chrR, NQR; chromate reductase, NAD(P)H dehydrogenase (quinone)	NA	NA	NA	NA
g016596	0.0345023	0	1	0.166667	0.818182	hypothetical protein			NA	NA	NA	NA	NA
g017376	0.0345023	1	1	0.166667	0.818182	hypothetical protein			NA	NA	NA	NA	NA
g018755	0.0345023	0	1	0.166667	0.818182	hypothetical protein			NA	NA	NA	NA	NA
g019727	0.0345023	0	1	0	0.636364	hypothetical protein			NA	NA	NA	NA	NA
g019970	0.0345023	1	1	0.166667	0.818182	hypothetical protein			NA	NA	NA	NA	NA
g020908	0.0345023	0	1	0	0.636364	hypothetical protein			NA	NA	NA	NA	NA
g020999	0.0345023	0	1	0	0.636364	hypothetical protein			NA	NA	NA	NA	NA
g023383	0.0345023	0	1	0	0.636364	hypothetical protein			NA	NA	NA	NA	NA
g023884	0.0345023	1	1	0.833333	0.181818	hypothetical protein			NA	NA	NA	NA	NA
g024424	0.0345023	0	1	0	0.636364	hypothetical protein			NA	NA	NA	NA	NA
g025602	0.0345023	0	1	0.166667	0.818182	Cyclic di-AMP receptor A			NA	NA	NA	NA	NA
g025935	0.0345023	1	1	0.833333	0.181818	hypothetical protein			NA	NA	NA	NA	NA
g025991	0.0345023	1	1	0.833333	0.181818	hypothetical protein			NA	NA	NA	NA	NA
g026461	0.0345023	0	1	0	0.636364	hypothetical protein			NA	NA	NA	NA	NA
g027323	0.0345023	0	0	0	0.636364	hypothetical protein			NA	NA	NA	NA	NA
g027492	0.0345023	0	1	0	0.636364	Tyrosine-protein kinase YwqD	2.7.10.2		NA	NA	NA	NA	NA
g028053	0.0345023	0	1	0	0.636364	hypothetical protein			NA	NA	NA	NA	NA
g000654	0.042744	0	0	0	0.545455	hypothetical protein			NA	NA	NA	NA	NA
g001090	0.042744	0	0	0	0.545455	Peroxide-responsive repressor PerR		K09825	perR; Fur family transcriptional regulator, peroxide stress response regulator	NA	NA	NA	NA
g001541	0.042744	0	1	0	0.545455	hypothetical protein			NA	NA	NA	NA	NA
g003946	0.042744	1	1	1	0.454545	IS200/IS605 family transposase ISLjo5			NA	NA	NA	NA	NA
g005593	0.042744	0	0	0	0.545455	Tyrosine recombinase XerS			NA	NA	NA	NA	NA
g005807	0.042744	0	0	0	0.545455	hypothetical protein			NA	NA	NA	NA	NA
g006698	0.042744	0	1	0	0.545455	hypothetical protein			NA	NA	NA	NA	NA
g007835	0.042744	0	0	0	0.545455	hypothetical protein			NA	NA	NA	NA	NA
g008349	0.042744	0	1	0	0.545455	Restriction enzyme BgcI subunit beta	3.1.21.-		NA	NA	NA	NA	NA
g009449	0.042744	0	1	0	0.545455	hypothetical protein			NA	NA	NA	NA	NA
g010187	0.042744	0	1	0	0.545455	hypothetical protein		K03630	radC; DNA repair protein RadC	NA	NA	NA	NA
g010188	0.042744	0	1	0	0.545455	hypothetical protein			NA	NA	NA	NA	NA
g010189	0.042744	0	1	0	0.545455	hypothetical protein			NA	NA	NA	NA	NA
g010192	0.042744	0	1	0	0.545455	hypothetical protein			NA	NA	NA	NA	NA
g010194	0.042744	0	1	0	0.545455	hypothetical protein			NA	NA	NA	NA	NA
g010952	0.042744	0	1	0	0.545455	hypothetical protein			NA	NA	NA	NA	NA
g010978	0.042744	0	0	0	0.545455	hypothetical protein			NA	NA	NA	NA	NA
g011714	0.042744	0	1	0	0.545455	Glutathione amide reductase	1.8.1.16		NA	NA	NA	NA	NA
g014576	0.042744	0	1	0	0.545455	hypothetical protein			NA	NA	NA	NA	NA
g014742	0.042744	0	1	0	0.545455	DNA topoisomerase 4 subunit B	5.6.2.2	K02622	parE; topoisomerase IV subunit B [EC:5.6.2.2]	NA	NA	NA	NA
g014874	0.042744	0	1	0	0.545455	Zinc-transporting ATPase	3.6.3.-	K01534	zntA; Zn2+/Cd2+-exporting ATPase [EC:7.2.2.12 7.2.2.21]	NA	NA	NA	NA
g014875	0.042744	0	0	0	0.545455	Inner membrane metabolite transport protein YhjE			NA	NA	NA	NA	NA
g014882	0.042744	0	1	0	0.545455	hypothetical protein			NA	NA	NA	NA	NA
g014886	0.042744	0	0	0	0.545455	hypothetical protein			NA	NA	NA	NA	NA
g014891	0.042744	0	1	0	0.545455	ATP-dependent Clp protease proteolytic subunit	3.4.21.92		NA	NA	NA	NA	NA
g014927	0.042744	0	0	0	0.545455	hypothetical protein			NA	NA	NA	NA	NA
g014931	0.042744	0	1	0	0.545455	Propanediol utilization protein PduV		K04029	eutP; ethanolamine utilization protein EutP	NA	NA	NA	NA
g014951	0.042744	0	0	0	0.545455	hypothetical protein			NA	NA	NA	NA	NA
g015039	0.042744	0	1	0	0.545455	hypothetical protein			NA	NA	NA	NA	NA
g015053	0.042744	0	0	0	0.545455	hypothetical protein			NA	NA	NA	NA	NA
g015069	0.042744	0	0	0	0.545455	UDP-N-acetylglucosamine--peptide N-acetylglucosaminyltransferase GtfA subunit	2.4.1.-		NA	NA	NA	NA	NA
g017729	0.042744	0	0	0	0.545455	hypothetical protein			NA	NA	NA	NA	NA
g019083	0.042744	0	0	0	0.545455	Tyrosine recombinase XerC			NA	NA	NA	NA	NA
g019735	0.042744	0	1	0	0.545455	hypothetical protein			NA	NA	NA	NA	NA
g020656	0.042744	1	0	1	0.454545	hypothetical protein			NA	NA	NA	NA	NA
g025008	0.042744	0	0	0	0.545455	Aldo-keto reductase IolS	1.1.1.-	K06607	iolS; myo-inositol catabolism protein IolS [EC:1.1.1.-]	NA	NA	NA	NA
g025625	0.042744	0	1	0	0.545455	hypothetical protein			NA	NA	NA	NA	NA
g025720	0.042744	0	0	0	0.545455	hypothetical protein			NA	NA	NA	NA	NA
g026192	0.042744	0	0	0	0.545455	putative HTH-type transcriptional regulator YybR			NA	NA	NA	NA	NA
g026642	0.042744	0	0	0	0.545455	hypothetical protein			NA	NA	NA	NA	NA
g026660	0.042744	0	1	0	0.545455	hypothetical protein			NA	NA	NA	NA	NA
g026696	0.042744	0	0	0	0.545455	hypothetical protein			NA	NA	NA	NA	NA
g027325	0.042744	0	1	0	0.545455	hypothetical protein			NA	NA	NA	NA	NA
g031204	0.042744	0	1	0	0.545455	hypothetical protein			NA	NA	NA	NA	NA
g031206	0.042744	0	1	0	0.545455	hypothetical protein			NA	NA	NA	NA	NA
g031964	0.042744	0	1	0	0.545455	hypothetical protein			NA	NA	NA	NA	NA
g000485	0.0497738	0	1	0.166667	0.727273	hypothetical protein			NA	NA	NA	NA	NA
g000589	0.0497738	1	0	0.833333	0.272727	hypothetical protein			NA	NA	NA	NA	NA
g001419	0.0497738	1	1	0.833333	0.272727	UDP-N-acetylglucosamine 4-epimerase	5.1.3.7		NA	NA	NA	NA	NA
g006301	0.0497738	1	0	0.833333	0.272727	hypothetical protein			NA	NA	NA	NA	NA
g008164	0.0497738	0	1	0.166667	0.727273	3-hydroxy-3-methylglutaryl-coenzyme A reductase	1.1.1.88		NA	NA	NA	NA	NA
g008509	0.0497738	1	1	0.166667	0.727273	hypothetical protein			NA	NA	NA	NA	NA
g009009	0.0497738	1	0	0.833333	0.272727	Guanine/hypoxanthine permease PbuG		K06901	pbuG; putative MFS transporter, AGZA family, xanthine/uracil permease	NA	NA	NA	NA
g009344	0.0497738	1	1	0.166667	0.727273	hypothetical protein			NA	NA	NA	NA	NA
g009560	0.0497738	1	1	0.166667	0.727273	hypothetical protein			NA	NA	NA	NA	NA
g009875	0.0497738	1	0	0.833333	0.272727	hypothetical protein			NA	NA	NA	NA	NA
g013837	0.0497738	1	0	0.166667	0.727273	hypothetical protein			NA	NA	NA	NA	NA
g014131	0.0497738	1	1	0.833333	0.272727	hypothetical protein			NA	NA	NA	NA	NA
g014852	0.0497738	0	0	0.166667	0.727273	hypothetical protein			NA	NA	NA	NA	NA
g024490	0.0497738	1	1	0.833333	0.272727	hypothetical protein			NA	NA	NA	NA	NA
g024645	0.0497738	0	0	0.166667	0.727273	hypothetical protein			NA	NA	NA	NA	NA
g012936	0.00630252	1	0	0.666667	0	Bifunctional protein FolD protein		K01491	folD; methylenetetrahydrofolate dehydrogenase (NADP+) / methenyltetrahydrofolate cyclohydrolase [EC:1.5.1.5 3.5.4.9]	md:M00140	C1-unit interconversion, prokaryotes	path:map00670	One carbon pool by folate
g014846	0.00904977	0	1	0	0.727273	Dihydrofolate reductase	1.5.1.3	K00287	DHFR, folA; dihydrofolate reductase [EC:1.5.1.3]	md:M00126	Tetrahydrofolate biosynthesis, GTP => THF	path:map00670	One carbon pool by folate
g026321	0.00630252	1	0	0.666667	0	Uronate isomerase	5.3.1.12	K01812	uxaC; glucuronate isomerase [EC:5.3.1.12]	md:M00061	D-Glucuronate degradation, D-glucuronate => pyruvate + D-glyceraldehyde 3P	path:map00040	Pentose and glucuronate interconversions
g026322	0.00630252	1	0	0.666667	0	2-dehydro-3-deoxy-D-gluconate 5-dehydrogenase	1.1.1.127	K00065	kduD; 2-dehydro-3-deoxy-D-gluconate 5-dehydrogenase [EC:1.1.1.127]	NA	NA	path:map00040	Pentose and glucuronate interconversions
g010731	0.042744	0	0	0	0.545455	Altronate dehydratase	4.2.1.7	K01685	uxaA; altronate hydrolase [EC:4.2.1.7]	md:M00631	D-Galacturonate degradation (bacteria), D-galacturonate => pyruvate + D-glyceraldehyde 3P	path:map00040	Pentose and glucuronate interconversions
g026315	0.0294118	1	0	0.5	0	KHG/KDPG aldolase		K01625	eda; 2-dehydro-3-deoxyphosphogluconate aldolase / (4S)-4-hydroxy-2-oxoglutarate aldolase [EC:4.1.2.14 4.1.3.42]	md:M00008	Entner-Doudoroff pathway, glucose-6P => glyceraldehyde-3P + pyruvate	path:map00030	Pentose phosphate pathway
g003439	0.00630252	1	0	0.666667	0	D-alanyl-D-alanine carboxypeptidase DacA	3.4.16.4	K07258	dacC, dacA, dacD; serine-type D-Ala-D-Ala carboxypeptidase (penicillin-binding protein 5/6) [EC:3.4.16.4]	NA	NA	path:map00550	Peptidoglycan biosynthesis
g012240	0.0294118	1	0	0.5	0	UDP-N-acetylglucosamine--N-acetylmuramyl-(pentapeptide) pyrophosphoryl-undecaprenol N-acetylglucosamine transferase	2.4.1.227	K02563	murG; UDP-N-acetylglucosamine--N-acetylmuramyl-(pentapeptide) pyrophosphoryl-undecaprenol N-acetylglucosamine transferase [EC:2.4.1.227]	NA	NA	path:map00550	Peptidoglycan biosynthesis
g007970	0.00226244	0	1	0	0.818182	Phosphoenolpyruvate-protein phosphotransferase	2.7.3.9	K08483	PTS-EI.PTSI, ptsI; phosphotransferase system, enzyme I, PtsI [EC:2.7.3.9]	NA	NA	path:map02060	Phosphotransferase system (PTS)
g027541	0.0294118	0	0	0.5	0	PTS system beta-glucoside-specific EIIBCA component		K02755	PTS-Bgl-EIIA, bglF, bglP; PTS system, beta-glucoside-specific IIA component [EC:2.7.1.-]	NA	NA	path:map02060	Phosphotransferase system (PTS)
g015840	0.00904977	0	1	0	0.727273	Adenosylcobalamin/alpha-ribazole phosphatase	3.1.3.73	K02226	cobC, phpB; alpha-ribazole phosphatase [EC:3.1.3.73]	md:M00122	Cobalamin biosynthesis, cobinamide => cobalamin	path:map00860	Porphyrin and chlorophyll metabolism
g024314	0.00904977	0	1	0	0.727273	Phosphoribosylaminoimidazole-succinocarboxamide synthase	6.3.2.6	K01923	purC; phosphoribosylaminoimidazole-succinocarboxamide synthase [EC:6.3.2.6]	md:M00048	Inosine monophosphate biosynthesis, PRPP + glutamine => IMP	path:map00230	Purine metabolism
g019843	0.0294118	0	1	0.5	1	Hypoxanthine-guanine phosphoribosyltransferase	2.4.2.8	K00760	hprT, hpt, HPRT1; hypoxanthine phosphoribosyltransferase [EC:2.4.2.8]	NA	NA	path:map00230	Purine metabolism
g026465	0.00226244	0	1	0	0.818182	Thymidylate kinase	2.7.4.9	K00943	tmk, DTYMK; dTMP kinase [EC:2.7.4.9]	md:M00053	Pyrimidine deoxyribonuleotide biosynthesis, CDP/CTP => dCDP/dCTP,dTDP/dTTP	path:map00240	Pyrimidine metabolism
g013111	0.00630252	1	0	0.666667	0	NAD-dependent dihydropyrimidine dehydrogenase subunit PreT	1.3.1.1	K17722	preT; dihydropyrimidine dehydrogenase (NAD+) subunit PreT [EC:1.3.1.1]	md:M00046	Pyrimidine degradation, uracil => beta-alanine, thymine => 3-aminoisobutanoate	path:map00240	Pyrimidine metabolism
g031451	0.0345023	0	0	0	0.636364	Carbamoyl-phosphate synthase small chain	6.3.5.5	K01956	carA, CPA1; carbamoyl-phosphate synthase small subunit [EC:6.3.5.5]	md:M00051	Uridine monophosphate biosynthesis, glutamine (+ PRPP) => UMP	path:map00240	Pyrimidine metabolism
g009353	0.0276341	1	0	0.666667	0.0909091	Phosphoenolpyruvate synthase	2.7.9.2	K01007	pps, ppsA; pyruvate, water dikinase [EC:2.7.9.2]	md:M00173	Reductive citrate cycle (Arnon-Buchanan cycle)	path:map00620	Pyruvate metabolism
g017739	0.00630252	1	0	0.666667	0	Glutamate/gamma-aminobutyrate antiporter		K20265	gadC; glutamate:GABA antiporter	NA	NA	path:map02024	Quorum sensing
g015098	0.000565611	0	1	0	0.909091	Beta-phosphoglucomutase	5.4.2.6	K01838	pgmB; beta-phosphoglucomutase [EC:5.4.2.6]	NA	NA	path:map00500	Starch and sucrose metabolism
g014746	0.000969619	1	1	0.166667	1	Inulosucrase	2.4.1.9	K20811	inuJ; inulosucrase [EC:2.4.1.9]	NA	NA	path:map00500	Starch and sucrose metabolism
g001199	0.0054137	0	1	0.166667	0.909091	Inulosucrase	2.4.1.9	K20811	inuJ; inulosucrase [EC:2.4.1.9]	NA	NA	path:map00500	Starch and sucrose metabolism
g020997	0.000565611	0	1	0	0.909091	dTDP-glucose 4,6-dehydratase	4.2.1.46	K01710	E4.2.1.46, rfbB, rffG; dTDP-glucose 4,6-dehydratase [EC:4.2.1.46]	md:M00793	dTDP-L-rhamnose biosynthesis	path:map00521	Streptomycin biosynthesis
g010063	0.0054137	1	0	0.833333	0.0909091	Glucose-1-phosphate thymidylyltransferase	2.7.7.24	K00973	E2.7.7.24, rfbA, rffH; glucose-1-phosphate thymidylyltransferase [EC:2.7.7.24]	md:M00793	dTDP-L-rhamnose biosynthesis	path:map00521	Streptomycin biosynthesis
g024864	0.00630252	1	0	0.666667	0	dTDP-glucose 4,6-dehydratase	4.2.1.46	K01710	E4.2.1.46, rfbB, rffG; dTDP-glucose 4,6-dehydratase [EC:4.2.1.46]	md:M00793	dTDP-L-rhamnose biosynthesis	path:map00521	Streptomycin biosynthesis
g008863	0.00904977	0	1	0	0.727273	Glucose-1-phosphate thymidylyltransferase	2.7.7.24	K00973	E2.7.7.24, rfbA, rffH; glucose-1-phosphate thymidylyltransferase [EC:2.7.7.24]	md:M00793	dTDP-L-rhamnose biosynthesis	path:map00521	Streptomycin biosynthesis
g013991	0.0294118	1	0	0.5	0	dTDP-4-dehydrorhamnose 3,5-epimerase	5.1.3.13	K01790	rfbC, rmlC; dTDP-4-dehydrorhamnose 3,5-epimerase [EC:5.1.3.13]	md:M00793	dTDP-L-rhamnose biosynthesis	path:map00521	Streptomycin biosynthesis
g009319	0.0345023	0	1	0	0.636364	dTDP-glucose 4,6-dehydratase	4.2.1.46	K01710	E4.2.1.46, rfbB, rffG; dTDP-glucose 4,6-dehydratase [EC:4.2.1.46]	md:M00793	dTDP-L-rhamnose biosynthesis	path:map00521	Streptomycin biosynthesis
g020995	0.042744	0	1	0	0.545455	Glucose-1-phosphate thymidylyltransferase	2.7.7.24	K00973	E2.7.7.24, rfbA, rffH; glucose-1-phosphate thymidylyltransferase [EC:2.7.7.24]	md:M00793	dTDP-L-rhamnose biosynthesis	path:map00521	Streptomycin biosynthesis
g023710	0.0294118	0	0	0.5	0	Phosphate acetyltransferase	2.3.1.8	K00625	E2.3.1.8, pta; phosphate acetyltransferase [EC:2.3.1.8]	md:M00357	Methanogenesis, acetate => methane	path:map00430	Taurine and hypotaurine metabolism
g026408	0.000969619	1	0	0.833333	0	Hydroxymethylpyrimidine/phosphomethylpyrimidine kinase	2.7.1.49	K00941	thiD; hydroxymethylpyrimidine/phosphomethylpyrimidine kinase [EC:2.7.1.49 2.7.4.7]	md:M00127	Thiamine biosynthesis, AIR => thiamine-P/thiamine-2P	path:map00730	Thiamine metabolism
g014967	0.00630252	1	0	0.666667	0	Small ribosomal subunit biogenesis GTPase RsgA	3.6.1.-	K06949	rsgA, engC; ribosome biogenesis GTPase / thiamine phosphate phosphatase [EC:3.6.1.- 3.1.3.100]	NA	NA	path:map00730	Thiamine metabolism
g010704	0.0294118	0	0	0.5	0	Hydroxymethylpyrimidine/phosphomethylpyrimidine kinase	2.7.1.49	K00941	thiD; hydroxymethylpyrimidine/phosphomethylpyrimidine kinase [EC:2.7.1.49 2.7.4.7]	md:M00127	Thiamine biosynthesis, AIR => thiamine-P/thiamine-2P	path:map00730	Thiamine metabolism
g009569	0.000969619	0	1	0.166667	1	Alkaline phosphatase synthesis transcriptional regulatory protein PhoP		K07658	phoB1, phoP; two-component system, OmpR family, alkaline phosphatase synthesis response regulator PhoP	NA	NA	path:map02020	Two-component system
g013624	0.0497738	1	1	0.833333	0.272727	Chromosomal replication initiator protein DnaA		K02313	dnaA; chromosomal replication initiator protein	NA	NA	path:map02020	Two-component system
