# Supplementary material for: Donor-dependent fecal microbiota transplantation efficacy against necrotizing enterocolitis in preterm pigs
Source: NPJ Biofilms Microbiomes. 2022 Jun 9;8:48. doi: 10.1038/s41522-022-00310-2 (PMC9184500; doi:10.1038/s41522-022-00310-2)
Supplement: Supplementary file 5 — Supplementary data sheet 3 [file 41522_2022_310_MOESM5_ESM.xlsx]

## Sheet: Data S3
Module name	P	Adjusted p	Enrichment	KEGG BRITE	KEGG BRITE
M00008:Entner-Doudoroff pathway, glucose-6P => glyceraldehyde-3P + pyruvate	7.17123e-07	8.91147e-05	Donor2	Central carbohydrate metabolism	Carbohydrate metabolism
M00061:D-Glucuronate degradation, D-glucuronate => pyruvate + D-glyceraldehyde 3P	9.79282e-07	8.91147e-05	Donor2	Other carbohydrate metabolism	Carbohydrate metabolism
M00552:D-galactonate degradation, De Ley-Doudoroff pathway, D-galactonate => glycerate-3P	5.31601e-06	0.000322504	Donor2	Other carbohydrate metabolism	Carbohydrate metabolism
M00078:Heparan sulfate degradation	2.84054e-05	0.00129245	Donor2	Glycosaminoglycan metabolism	Glycan metabolism
M00700:Multidrug resistance, efflux pump AbcA	7.5024e-05	0.00273087	Donor2	Drug resistance	Signature modules
M00545:Trans-cinnamate degradation, trans-cinnamate => acetyl-CoA	0.000944406	0.028647	Donor2	Aromatic amino acid metabolism	Amino acid metabolism
M00154:Cytochrome c oxidase	0.00289191	0.0657909	Donor1	ATP synthesis	Energy metabolism
M00875:Staphyloferrin B biosynthesis, L-serine => staphyloferrin B	0.00289191	0.0657909	Donor1	Biosynthesis of other bacterial compounds	Biosynthesis of other secondary metabolites
M00024:Phenylalanine biosynthesis, chorismate => phenylalanine	0.00468527	0.0881598	Donor1	Aromatic amino acid metabolism	Amino acid metabolism
M00022:Shikimate pathway, phosphoenolpyruvate + erythrose-4P => chorismate	0.00484395	0.0881598	Donor1	Aromatic amino acid metabolism	Amino acid metabolism
M00714:Multidrug resistance, efflux pump QacA	0.00619648	0.0998865	Donor1	Drug resistance	Signature modules
M00079:Keratan sulfate degradation	0.00669246	0.0998865	Donor2	Glycosaminoglycan metabolism	Glycan metabolism
M00086:beta-Oxidation, acyl-CoA synthesis	0.00713475	0.0998865	Donor1	Fatty acid metabolism	Lipid metabolism
