# Supplementary material for: Donor-dependent fecal microbiota transplantation efficacy against necrotizing enterocolitis in preterm pigs
Source: NPJ Biofilms Microbiomes. 2022 Jun 9;8:48. doi: 10.1038/s41522-022-00310-2 (PMC9184500; doi:10.1038/s41522-022-00310-2)
Supplement: Supplementary file 6 — Supplementary data sheet 4 [file 41522_2022_310_MOESM6_ESM.xlsx]

## Sheet: Data S4
mag	M00078:Heparan sulfate degradation	M00079:Keratan sulfate degradation	source	genus	species	breadth of coverage: donor1	breath of coverage:donor2
bin_61	2	10	Donor2 specific	Bacteroides	Bacteroides massiliensis B84634 = Timone 84634 = DSM 17679 = JCM 13223 OX=1121098	0.0337333	0.999926
bin_562	2	10	Donor2 specific	Bacteroides	Bacteroides vulgatus OX=821	0.354711	0.975509
bin_21	2	9	Donor2 specific	Bacteroides	Bacteroides vulgatus OX=821	0.399279	0.915771
bin_455	1	9	Donor1 specific	Bacteroides	Bacteroides fragilis OX=817	0.522004	0.0907346
bin_226	3	8	Donor2 specific	Alistipes	Alistipes finegoldii (strain DSM 17242 / JCM 16770 / AHN 2437 / CCUG 46020 / CIP 107999) OX=679935	0.236211	0.589431
bin_110	2	8	Donor2 specific	Bacteroides	Bacteroides vulgatus OX=821	0.46308	0.82572
bin_178	7	7	Donor2 specific	Alistipes	Alistipes timonensis JC136 OX=1033731	0.335564	0.999572
bin_233	0	6	Donor1 specific	Alistipes	Alistipes sp. 3BBH6 OX=2585117	0.99991	0.197466
bin_39	3	5	Donors shared	Alistipes	Alistipes shahii WAL 8301 OX=717959	0.99973	0.977204
bin_41	1	5	Donors shared	Bacteroides	Bacteroides uniformis OX=820	0.996552	0.790776
bin_107	1	5	Donor2 specific	Lachnospiraceae	Lachnospiraceae bacterium OX=1898203	0.345418	0.998894
bin_546	0	5	Donors shared	Clostridium	Clostridium perfringens OX=1502	0.898048	0.568978
bin_42	2	4	Donor1 specific	Anaeromassilibacillus	Anaeromassilibacillus sp. An172 OX=1965570	0.628231	0.356016
bin_527	2	4	Donor2 specific	Bacteroides	Bacteroides intestinalis OX=329854	0.0338874	0.675994
bin_4	1	4	Donors shared	Clostridium	Clostridium perfringens OX=1502	0.877898	0.575385
bin_155	0	4	Donor2 specific	Bacteroides	Bacteroides uniformis OX=820	0.17448	0.815077
bin_409	0	4	Donor2 specific	Bacteroides	Bacteroides uniformis OX=820	0.160231	0.781627
bin_271	1	3	Donor1 specific	Bacteroides	Porphyromonadaceae bacterium OX=2049046	0.99982	0.0485669
bin_93	1	3	Donors shared	Porphyromonadaceae	Porphyromonadaceae bacterium OX=2049046	0.998857	0.990713
bin_289	0	3	Donors shared	Bacteroides	Bacteroides sp. CAG:709 OX=1262748	0.997521	0.997272
bin_303	0	3	Donors shared	Clostridium	Clostridium perfringens OX=1502	0.889353	0.579424
bin_196	0	3	Donors shared	uncultured	uncultured Clostridium sp. OX=59620	0.704562	0.891914
bin_572	2	2	Donors shared	Clostridium	Clostridium perfringens OX=1502	0.837359	0.557803
bin_235	2	2	Donors shared	Muribaculaceae	Porphyromonadaceae bacterium OX=2049046	0.974767	0.999563
bin_102	1	2	Donors shared	Porphyromonadaceae	Porphyromonadaceae bacterium OX=2049046	0.996663	0.997364
bin_244	0	2	Donor1 specific	Bacteroides	Bacteroides sp. CAG:709 OX=1262748	0.999324	0.124594
bin_183	0	2	Donor2 specific	Bacteroides	Bacteroides uniformis OX=820	0.191189	0.56677
bin_231	0	2	Donor2 specific	Ruminococcaceae	Ruminococcaceae bacterium OX=1898205	0.0917922	0.69882
bin_334	0	2	Donor2 specific	Ruminococcaceae	Ruminococcaceae bacterium OX=1898205	0.0805382	0.694111
bin_43	0	2	Donor2 specific	Ruminococcaceae	Ruminococcaceae bacterium OX=1898205	0.0771831	0.683603
bin_100	0	2	Donors shared	Ruthenibacterium	Ruthenibacterium lactatiformans OX=1550024	0.608522	0.806873
bin_424	0	2	Donors shared	Ruthenibacterium	Ruthenibacterium lactatiformans OX=1550024	0.619124	0.785241
bin_121	0	2	Donor1 specific	Verrucomicrobia	Verrucomicrobia bacterium OX=2026799	0.998908	0.137743
bin_247	2	1	Donor2 specific	Prevotella	Prevotella sp. CAG:873 OX=1262936	0.280883	0.99949
bin_106	1	1	Donors shared	Clostridiales	Clostridiales bacterium OX=1898207	0.996845	0.798613
bin_128	1	1	Donors shared	Clostridiales	Clostridiales bacterium OX=1898207	0.954972	0.996503
bin_65	1	1	Donors shared	Clostridiales	Clostridiales bacterium OX=1898207	0.809681	0.997502
bin_8	1	1	Donors shared	Clostridiales	Clostridiales bacterium OX=1898207	0.982517	0.732554
bin_239	1	1	Donors shared	Porphyromonadaceae	Porphyromonadaceae bacterium OX=2049046	0.998487	0.801564
bin_97	1	1	Donors shared	Prevotella	Prevotella sp. CAG:873 OX=1262936	0.976302	0.998817
bin_79	1	1	Donor1 specific	Ruminococcaceae	Ruminococcaceae bacterium OX=1898205	0.792027	0.112042
bin_485	0	1	Donors shared	Butyricimonas	Butyricimonas virosa OX=544645	0.998582	0.678031
bin_163	0	1	Donors shared	Clostridiales	Clostridiales bacterium OX=1898207	0.999331	0.929719
bin_214	0	1	Donors shared	Clostridiales	Clostridiales bacterium OX=1898207	0.999495	0.958974
bin_26	0	1	Donors shared	Clostridiales	Clostridiales bacterium OX=1898207	0.948384	0.997869
bin_208	0	1	Donor1 specific	Prevotella	Prevotella sp. CAG:873 OX=1262936	0.999317	0.0341195
bin_91	0	1	Donor1 specific	Bacteroidetes	Rikenellaceae bacterium OX=2049048	0.995344	0.351277
bin_224	0	1	Donor1 specific	Ruminococcaceae	Ruminococcaceae bacterium OX=1898205	0.999843	0.208862
bin_270	0	1	Donor2 specific	Subdoligranulum	Subdoligranulum variabile DSM 15176 OX=411471	0.188999	0.999237
bin_393	0	1	Donor2 specific	Subdoligranulum	Subdoligranulum variabile DSM 15176 OX=411471	0.188019	0.99961
bin_45	0	1	Donor2 specific	Subdoligranulum	Subdoligranulum variabile DSM 15176 OX=411471	0.201525	0.999618
bin_486	0	1	Donor2 specific	Subdoligranulum	Subdoligranulum variabile DSM 15176 OX=411471	0.186683	0.999698
bin_570	0	1	Donor2 specific	Subdoligranulum	Subdoligranulum variabile DSM 15176 OX=411471	0.157295	0.983914
bin_89	0	1	Donor2 specific	Subdoligranulum	Subdoligranulum variabile DSM 15176 OX=411471	0.171992	0.999547
bin_581	0	1	Donor2 specific	Turicibacter	Turicibacter sanguinis PC909 OX=702450	0.433615	0.731219
bin_195	2	0	Donors shared	Ruthenibacterium	Ruthenibacterium lactatiformans OX=1550024	0.604408	0.985775
bin_259	1	0	Donors shared	Ruminococcaceae	Ruminococcaceae bacterium D16 OX=552398	0.818321	0.783686
bin_253	1	0	Donor2 specific	Streptococcus	Streptococcus gallolyticus OX=315405	0.415186	0.84918
bin_321	1	0	Donor2 specific	Streptococcus	Streptococcus gallolyticus OX=315405	0.411588	0.853075
bin_337	1	0	Donor2 specific	Streptococcus	Streptococcus gallolyticus OX=315405	0.419091	0.854654
bin_338	1	0	Donor2 specific	Streptococcus	Streptococcus gallolyticus OX=315405	0.412444	0.853611
bin_344	1	0	Donor2 specific	Streptococcus	Streptococcus gallolyticus OX=315405	0.416425	0.849052
bin_351	1	0	Donor2 specific	Streptococcus	Streptococcus gallolyticus OX=315405	0.40355	0.84558
bin_389	1	0	Donor2 specific	Streptococcus	Streptococcus gallolyticus OX=315405	0.408677	0.851845
bin_46	1	0	Donor2 specific	Streptococcus	Streptococcus gallolyticus OX=315405	0.430742	0.854295
bin_462	1	0	Donor2 specific	Streptococcus	Streptococcus gallolyticus OX=315405	0.403294	0.844309
bin_511	1	0	Donor2 specific	Streptococcus	Streptococcus gallolyticus OX=315405	0.415541	0.84754
bin_525	1	0	Donor2 specific	Streptococcus	Streptococcus gallolyticus OX=315405	0.406382	0.854597
bin_529	1	0	Donor2 specific	Streptococcus	Streptococcus gallolyticus OX=315405	0.408483	0.853625
bin_542	1	0	Donor2 specific	Streptococcus	Streptococcus gallolyticus OX=315405	0.41232	0.856558
bin_58	0	0	Donor1 specific	[Actinobacillus]	[Actinobacillus] rossii OX=123820	0.728542	0.189142
bin_98	0	0	Donor1 specific	[Actinobacillus]	[Actinobacillus] rossii OX=123820	0.715241	0.172847
bin_113	0	0	Donors shared	Actinobacillus	Actinobacillus porcinus OX=51048	0.997872	0.778684
bin_269	0	0	Donor1 specific	Alphaproteobacteria	Alphaproteobacteria bacterium OX=1913988	0.999133	0.111764
bin_221	0	0	Donor2 specific	Anaerococcus	Anaerococcus prevotii (strain ATCC 9321 / DSM 20548 / JCM 6508 / PC1) OX=525919	0.224855	0.504247
bin_569	0	0	Donor1 specific	Anaerovibrio	Anaerovibrio sp. JC8 OX=1240085	0.998741	0.00822428
bin_255	0	0	Donor1 specific	Bacteroides	Bacteroides sp. 43_108 OX=1896974	0.998917	0.198296
bin_243	0	0	Donor1 specific	Bifidobacterium	Bifidobacterium boum OX=78343	0.971323	0.141824
bin_55	0	0	Donor1 specific	Bifidobacterium	Bifidobacterium choerinum OX=35760	0.507463	0.0108681
bin_188	0	0	Donor1 specific	Bifidobacterium	Bifidobacterium pseudolongum subsp. pseudolongum OX=31954	0.90874	0.107698
bin_360	0	0	Donor1 specific	Bifidobacterium	Bifidobacterium pseudolongum subsp. pseudolongum OX=31954	0.958419	0.0960431
bin_108	0	0	Donor1 specific	Bifidobacterium	Bifidobacterium thermacidophilum subsp. porcinum OX=212365	0.996511	0.244906
bin_116	0	0	Donor1 specific	Bifidobacterium	Bifidobacterium thermophilum OX=33905	0.997373	0.199383
bin_209	0	0	Donors shared	Bilophila	Bilophila wadsworthia 3_1_6 OX=563192	0.910474	0.999027
bin_205	0	0	Donors shared	Blautia	Blautia sp. CAG:257 OX=1262756	0.848438	0.982484
bin_541	0	0	Donor1 specific	Blautia	Blautia sp. CAG:257 OX=1262756	0.863884	0.469603
bin_371	0	0	Donor1 specific	Chlamydia	Chlamydia suis OX=83559	0.99861	0.00207765
bin_149	0	0	Donors shared	Clostridia	Clostridia bacterium OX=2044939	0.90104	0.997827
bin_218	0	0	Donors shared	Clostridia	Clostridia bacterium OX=2044939	0.997235	0.972642
bin_147	0	0	Donors shared	Clostridiales	Clostridiales bacterium OX=1898207	0.999805	0.945169
bin_187	0	0	Donors shared	Clostridiales	Clostridiales bacterium OX=1898207	0.998157	0.869241
bin_203	0	0	Donors shared	Clostridiales	Clostridiales bacterium OX=1898207	0.998003	0.945818
bin_228	0	0	Donors shared	Firmicutes	Clostridiales bacterium OX=1898207	0.981248	0.998188
bin_241	0	0	Donors shared	Clostridiales	Clostridiales bacterium OX=1898207	0.99954	0.555972
bin_254	0	0	Donors shared	Clostridiales	Clostridiales bacterium OX=1898207	0.711588	0.999335
bin_286	0	0	Donors shared	Clostridiales	Clostridiales bacterium OX=1898207	0.996795	0.909535
bin_32	0	0	Donors shared	Clostridiales	Clostridiales bacterium OX=1898207	0.859599	0.998652
bin_446	0	0	Donors shared	Clostridiales	Clostridiales bacterium OX=1898207	0.953218	0.991381
bin_48	0	0	Donors shared	Clostridiales	Clostridiales bacterium OX=1898207	0.686762	0.998666
bin_494	0	0	Donor2 specific	Clostridiales	Clostridiales bacterium OX=1898207	0.390807	0.741246
bin_88	0	0	Donor2 specific	Clostridiales	Clostridiales bacterium OX=1898207	0.32458	0.999398
bin_95	0	0	Donors shared	Clostridiales	Clostridiales bacterium OX=1898207	0.999631	0.581187
bin_216	0	0	Donors shared	Clostridium	Clostridium clostridioforme CAG:511 OX=1263066	0.711814	0.817916
bin_281	0	0	Donors shared	Clostridium	Clostridium clostridioforme CAG:511 OX=1263066	0.721849	0.919669
bin_342	0	0	Donors shared	Clostridium	Clostridium clostridioforme CAG:511 OX=1263066	0.747576	0.924893
bin_429	0	0	Donors shared	Clostridium	Clostridium clostridioforme CAG:511 OX=1263066	0.665854	0.842956
bin_464	0	0	Donors shared	Clostridium	Clostridium clostridioforme CAG:511 OX=1263066	0.7594	0.911244
bin_526	0	0	Donors shared	Clostridium	Clostridium clostridioforme CAG:511 OX=1263066	0.943634	0.891978
bin_294	0	0	Donors shared	Clostridium	Clostridium scindens (strain ATCC 35704 / DSM 5676 / VPI 13733 / 19) OX=411468	0.634803	0.676931
bin_364	0	0	Donors shared	Clostridium	Clostridium scindens (strain ATCC 35704 / DSM 5676 / VPI 13733 / 19) OX=411468	0.633301	0.771013
bin_413	0	0	Donors shared	Clostridium	Clostridium scindens (strain ATCC 35704 / DSM 5676 / VPI 13733 / 19) OX=411468	0.658196	0.841739
bin_467	0	0	Donors shared	Clostridium	Clostridium scindens (strain ATCC 35704 / DSM 5676 / VPI 13733 / 19) OX=411468	0.885673	0.638884
bin_50	0	0	Donors shared	Clostridium	Clostridium scindens (strain ATCC 35704 / DSM 5676 / VPI 13733 / 19) OX=411468	0.958766	0.993945
bin_64	0	0	Donors shared	Clostridium	Clostridium scindens (strain ATCC 35704 / DSM 5676 / VPI 13733 / 19) OX=411468	0.892242	0.661052
bin_78	0	0	Donors shared	Clostridium	Clostridium scindens (strain ATCC 35704 / DSM 5676 / VPI 13733 / 19) OX=411468	0.991644	0.949771
bin_190	0	0	Donors shared	Clostridium	Clostridium sp. CAG:1024 OX=1262770	0.984174	0.998488
bin_285	0	0	Donors shared	Collinsella	Collinsella sp. OX=1965294	0.757913	0.781765
bin_287	0	0	Donors shared	Collinsella	Collinsella sp. OX=1965294	0.724492	0.738211
bin_291	0	0	Donor1 specific	Collinsella	Collinsella sp. OX=1965294	0.986601	0.408945
bin_397	0	0	Donors shared	Collinsella	Collinsella sp. OX=1965294	0.729206	0.736631
bin_567	0	0	Donors shared	Collinsella	Collinsella sp. OX=1965294	0.736781	0.81549
bin_384	0	0	Donor1 specific	Coriobacteriia	Coriobacteriia bacterium OX=2052159	0.998663	0.0967048
bin_44	0	0	Donor1 specific	Corynebacterium	Corynebacterium frankenforstense DSM 45800 OX=1437875	0.994926	0.193455
bin_192	0	0	Donors shared	Corynebacterium	Corynebacterium sp. DNF00584 OX=1384076	0.763804	0.56521
bin_63	0	0	Donor1 specific	Corynebacterium	Corynebacterium testudinoris OX=136857	0.998712	0.0357667
bin_96	0	0	Donors shared	Corynebacterium	Corynebacterium xerosis OX=1725	0.99622	0.9553
bin_76	0	0	Donors shared	Denitrobacterium	Denitrobacterium detoxificans OX=79604	0.998388	0.928564
bin_308	0	0	Donor1 specific	Desulfovibrio	Desulfovibrio piger ATCC 29098 OX=411464	0.998909	0.276258
bin_176	0	0	Donors shared	Dorea	Dorea longicatena OX=88431	0.962185	0.996859
bin_2	0	0	Donors shared	Dorea	Dorea sp. CAG:317 OX=1262873	0.748248	0.831966
bin_215	0	0	Donor2 specific	Elusimicrobium	Elusimicrobium minutum (strain Pei191) OX=445932	0.433776	0.999456
bin_418	0	0	Donors shared	Erysipelotrichaceae	Erysipelotrichaceae bacterium OX=2049044	0.99558	0.845955
bin_548	0	0	Donors shared	Erysipelotrichaceae	Erysipelotrichaceae bacterium OX=2049044	0.907636	0.997188
bin_117	0	0	Donors shared	Escherichia	Escherichia coli (strain K12) OX=83333	0.739544	0.783175
bin_236	0	0	Donors shared	Escherichia	Escherichia coli (strain K12) OX=83333	0.780395	0.778044
bin_25	0	0	Donors shared	Escherichia	Escherichia coli (strain K12) OX=83333	0.759989	0.756982
bin_277	0	0	Donors shared	Escherichia	Escherichia coli (strain K12) OX=83333	0.931734	0.734431
bin_322	0	0	Donors shared	Escherichia	Escherichia coli (strain K12) OX=83333	0.871342	0.873852
bin_323	0	0	Donors shared	Escherichia	Escherichia coli (strain K12) OX=83333	0.882467	0.75749
bin_325	0	0	Donors shared	Escherichia	Escherichia coli (strain K12) OX=83333	0.927792	0.73051
bin_33	0	0	Donors shared	Escherichia	Escherichia coli (strain K12) OX=83333	0.882436	0.729961
bin_336	0	0	Donors shared	Escherichia	Escherichia coli (strain K12) OX=83333	0.876745	0.713508
bin_348	0	0	Donors shared	Escherichia	Escherichia coli (strain K12) OX=83333	0.877871	0.756698
bin_350	0	0	Donors shared	Escherichia	Escherichia coli (strain K12) OX=83333	0.891628	0.849482
bin_357	0	0	Donors shared	Escherichia	Escherichia coli (strain K12) OX=83333	0.893894	0.944624
bin_378	0	0	Donors shared	Escherichia	Escherichia coli (strain K12) OX=83333	0.964654	0.782782
bin_379	0	0	Donors shared	Escherichia	Escherichia coli (strain K12) OX=83333	0.92796	0.724102
bin_390	0	0	Donors shared	Escherichia	Escherichia coli (strain K12) OX=83333	0.923026	0.718541
bin_404	0	0	Donors shared	Escherichia	Escherichia coli (strain K12) OX=83333	0.885267	0.926968
bin_451	0	0	Donors shared	Escherichia	Escherichia coli (strain K12) OX=83333	0.859877	0.725636
bin_469	0	0	Donors shared	Escherichia	Escherichia coli (strain K12) OX=83333	0.764079	0.755598
bin_491	0	0	Donors shared	Escherichia	Escherichia coli (strain K12) OX=83333	0.952732	0.783982
bin_502	0	0	Donors shared	Escherichia	Escherichia coli (strain K12) OX=83333	0.866972	0.799636
bin_514	0	0	Donors shared	Escherichia	Escherichia coli (strain K12) OX=83333	0.859266	0.726141
bin_523	0	0	Donors shared	Escherichia	Escherichia coli (strain K12) OX=83333	0.880539	0.945899
bin_530	0	0	Donors shared	Escherichia	Escherichia coli (strain K12) OX=83333	0.883828	0.722457
bin_536	0	0	Donors shared	Escherichia	Escherichia coli (strain K12) OX=83333	0.902598	0.755236
bin_555	0	0	Donors shared	Escherichia	Escherichia coli (strain K12) OX=83333	0.763675	0.763215
bin_578	0	0	Donors shared	Escherichia	Escherichia coli (strain K12) OX=83333	0.87233	0.731594
bin_85	0	0	Donors shared	Escherichia	Escherichia coli (strain K12) OX=83333	0.97391	0.752988
bin_194	0	0	Donors shared	Escherichia	Escherichia coli OX=562	0.803093	0.79666
bin_227	0	0	Donors shared	Escherichia	Escherichia coli OX=562	0.799553	0.792116
bin_222	0	0	Donor1 specific	Evtepia	Evtepia gabavorous OX=2211183	0.999642	0.24776
bin_40	0	0	Donors shared	Evtepia	Evtepia gabavorous OX=2211183	0.806967	0.999383
bin_3	0	0	Donors shared	Firmicutes	Firmicutes bacterium CAG:176_63_11 OX=1897031	0.995475	0.999459
bin_151	0	0	Donor1 specific	Firmicutes	Firmicutes bacterium CAG:555 OX=1263030	0.998009	0.0882349
bin_103	0	0	Donor2 specific	Gardnerella	Gardnerella vaginalis OX=2702	0.183763	0.918446
bin_482	0	0	Donor2 specific	Gardnerella	Gardnerella vaginalis OX=2702	0.126976	0.974388
bin_140	0	0	Donors shared	Lachnospiraceae	Lachnospiraceae bacterium OX=1898203	0.578447	0.999272
bin_310	0	0	Donor1 specific	Lachnospiraceae	Lachnospiraceae bacterium OX=1898203	0.9963	0.0240284
bin_145	0	0	Donors shared	Lactobacillus	Lactobacillus amylovorus OX=1604	0.808023	0.998484
bin_230	0	0	Donors shared	Lactobacillus	Lactobacillus amylovorus OX=1604	0.832033	0.99881
bin_290	0	0	Donors shared	Lactobacillus	Lactobacillus amylovorus OX=1604	0.945434	0.77817
bin_353	0	0	Donors shared	Lactobacillus	Lactobacillus amylovorus OX=1604	0.969271	0.877746
bin_359	0	0	Donors shared	Lactobacillus	Lactobacillus amylovorus OX=1604	0.834809	0.994319
bin_410	0	0	Donors shared	Lactobacillus	Lactobacillus amylovorus OX=1604	0.828744	0.999239
bin_415	0	0	Donors shared	Lactobacillus	Lactobacillus amylovorus OX=1604	0.878124	0.991223
bin_423	0	0	Donors shared	Lactobacillus	Lactobacillus amylovorus OX=1604	0.8435	0.995782
bin_441	0	0	Donors shared	Lactobacillus	Lactobacillus amylovorus OX=1604	0.826794	0.999325
bin_458	0	0	Donors shared	Lactobacillus	Lactobacillus amylovorus OX=1604	0.994075	0.883253
bin_477	0	0	Donors shared	Lactobacillus	Lactobacillus amylovorus OX=1604	0.990618	0.896214
bin_478	0	0	Donors shared	Lactobacillus	Lactobacillus amylovorus OX=1604	0.808112	0.998986
bin_484	0	0	Donors shared	Lactobacillus	Lactobacillus amylovorus OX=1604	0.858253	0.989426
bin_508	0	0	Donors shared	Lactobacillus	Lactobacillus amylovorus OX=1604	0.98156	0.906889
bin_519	0	0	Donors shared	Lactobacillus	Lactobacillus amylovorus OX=1604	0.851173	0.995643
bin_547	0	0	Donors shared	Lactobacillus	Lactobacillus amylovorus OX=1604	0.853998	0.990567
bin_480	0	0	Donor2 specific	Lactobacillus	Lactobacillus coleohominis 101-4-CHN OX=575594	0.275993	0.999357
bin_150	0	0	Donors shared	Lactobacillus	Lactobacillus crispatus OX=47770	0.780635	0.885326
bin_17	0	0	Donors shared	Lactobacillus	Lactobacillus crispatus OX=47770	0.790486	0.889549
bin_223	0	0	Donors shared	Lactobacillus	Lactobacillus crispatus OX=47770	0.77863	0.874923
bin_324	0	0	Donors shared	Lactobacillus	Lactobacillus crispatus OX=47770	0.774572	0.872746
bin_349	0	0	Donors shared	Lactobacillus	Lactobacillus crispatus OX=47770	0.935558	0.738384
bin_358	0	0	Donors shared	Lactobacillus	Lactobacillus crispatus OX=47770	0.940408	0.739384
bin_362	0	0	Donors shared	Lactobacillus	Lactobacillus crispatus OX=47770	0.942348	0.73396
bin_376	0	0	Donors shared	Lactobacillus	Lactobacillus crispatus OX=47770	0.787104	0.883697
bin_403	0	0	Donors shared	Lactobacillus	Lactobacillus crispatus OX=47770	0.785709	0.882682
bin_431	0	0	Donors shared	Lactobacillus	Lactobacillus crispatus OX=47770	0.772027	0.870367
bin_436	0	0	Donors shared	Lactobacillus	Lactobacillus crispatus OX=47770	0.939498	0.728536
bin_439	0	0	Donors shared	Lactobacillus	Lactobacillus crispatus OX=47770	0.783685	0.886362
bin_453	0	0	Donors shared	Lactobacillus	Lactobacillus crispatus OX=47770	0.769425	0.867889
bin_463	0	0	Donors shared	Lactobacillus	Lactobacillus crispatus OX=47770	0.936765	0.783517
bin_473	0	0	Donors shared	Lactobacillus	Lactobacillus crispatus OX=47770	0.938462	0.735471
bin_490	0	0	Donors shared	Lactobacillus	Lactobacillus crispatus OX=47770	0.93992	0.727999
bin_492	0	0	Donors shared	Lactobacillus	Lactobacillus crispatus OX=47770	0.770151	0.870534
bin_497	0	0	Donors shared	Lactobacillus	Lactobacillus crispatus OX=47770	0.934447	0.727166
bin_533	0	0	Donors shared	Lactobacillus	Lactobacillus crispatus OX=47770	0.784549	0.884553
bin_538	0	0	Donors shared	Lactobacillus	Lactobacillus crispatus OX=47770	0.770607	0.868478
bin_101	0	0	Donor1 specific	Lactobacillus	Lactobacillus equicursoris DSM 19284 = JCM 14600 = CIP 110162 OX=1293597	0.99738	0.0350791
bin_142	0	0	Donor1 specific	Lactobacillus	Lactobacillus equicursoris DSM 19284 = JCM 14600 = CIP 110162 OX=1293597	0.998673	0.0351957
bin_169	0	0	Donor1 specific	Lactobacillus	Lactobacillus mucosae OX=97478	0.982548	0.0195334
bin_69	0	0	Donor1 specific	Lactobacillus	Lactobacillus mucosae OX=97478	0.738442	0.0282998
bin_240	0	0	Donors shared	Lactobacillus	Lactobacillus pontis OX=35787	0.608071	0.954366
bin_402	0	0	Donors shared	Lactobacillus	Lactobacillus pontis OX=35787	0.585891	0.951155
bin_104	0	0	Donor2 specific	Lactobacillus	Lactobacillus reuteri (strain ATCC 53608) OX=927703	0.0858101	0.585332
bin_297	0	0	Donor2 specific	Lactobacillus	Lactobacillus reuteri (strain ATCC 53608) OX=927703	0.0911162	0.658749
bin_211	0	0	Donors shared	Lactobacillus	Lactobacillus reuteri OX=1598	0.674746	0.927033
bin_249	0	0	Donor2 specific	Lactobacillus	Lactobacillus reuteri OX=1598	0.139997	0.980867
bin_250	0	0	Donor2 specific	Lactobacillus	Lactobacillus reuteri OX=1598	0.169469	0.978751
bin_293	0	0	Donors shared	Lactobacillus	Lactobacillus reuteri OX=1598	0.847899	0.772348
bin_373	0	0	Donors shared	Lactobacillus	Lactobacillus reuteri OX=1598	0.54691	0.904839
bin_381	0	0	Donors shared	Lactobacillus	Lactobacillus reuteri OX=1598	0.849971	0.742118
bin_387	0	0	Donors shared	Lactobacillus	Lactobacillus reuteri OX=1598	0.613181	0.897005
bin_435	0	0	Donors shared	Lactobacillus	Lactobacillus reuteri OX=1598	0.834777	0.77855
bin_452	0	0	Donors shared	Lactobacillus	Lactobacillus reuteri OX=1598	0.604034	0.919145
bin_461	0	0	Donors shared	Lactobacillus	Lactobacillus reuteri OX=1598	0.623226	0.934155
bin_475	0	0	Donors shared	Lactobacillus	Lactobacillus reuteri OX=1598	0.613598	0.928742
bin_493	0	0	Donors shared	Lactobacillus	Lactobacillus reuteri OX=1598	0.619216	0.914568
bin_499	0	0	Donors shared	Lactobacillus	Lactobacillus reuteri OX=1598	0.518799	0.840265
bin_521	0	0	Donors shared	Lactobacillus	Lactobacillus reuteri OX=1598	0.839533	0.773755
bin_544	0	0	Donors shared	Lactobacillus	Lactobacillus reuteri OX=1598	0.840353	0.767838
bin_568	0	0	Donors shared	Lactobacillus	Lactobacillus reuteri OX=1598	0.520117	0.846237
bin_115	0	0	Donors shared	Lactobacillus	Lactobacillus vaginalis DSM 5837 = ATCC 49540 OX=1423814	0.991495	0.748012
bin_161	0	0	Donors shared	Lactobacillus	Lactobacillus vaginalis DSM 5837 = ATCC 49540 OX=1423814	0.798065	0.897936
bin_245	0	0	Donor2 specific	Lactobacillus	Lactobacillus vaginalis DSM 5837 = ATCC 49540 OX=1423814	0.135381	0.98556
bin_27	0	0	Donor2 specific	Lactobacillus	Lactobacillus vaginalis DSM 5837 = ATCC 49540 OX=1423814	0.125866	0.986049
bin_30	0	0	Donors shared	Lactobacillus	Lactobacillus vaginalis DSM 5837 = ATCC 49540 OX=1423814	0.731605	0.907553
bin_311	0	0	Donors shared	Lactobacillus	Lactobacillus vaginalis DSM 5837 = ATCC 49540 OX=1423814	0.989702	0.796107
bin_314	0	0	Donors shared	Lactobacillus	Lactobacillus vaginalis DSM 5837 = ATCC 49540 OX=1423814	0.774171	0.907512
bin_327	0	0	Donors shared	Lactobacillus	Lactobacillus vaginalis DSM 5837 = ATCC 49540 OX=1423814	0.742906	0.916611
bin_356	0	0	Donors shared	Lactobacillus	Lactobacillus vaginalis DSM 5837 = ATCC 49540 OX=1423814	0.774331	0.906868
bin_363	0	0	Donors shared	Lactobacillus	Lactobacillus vaginalis DSM 5837 = ATCC 49540 OX=1423814	0.77893	0.907911
bin_370	0	0	Donors shared	Lactobacillus	Lactobacillus vaginalis DSM 5837 = ATCC 49540 OX=1423814	0.755952	0.888329
bin_422	0	0	Donors shared	Lactobacillus	Lactobacillus vaginalis DSM 5837 = ATCC 49540 OX=1423814	0.988424	0.797011
bin_425	0	0	Donors shared	Lactobacillus	Lactobacillus vaginalis DSM 5837 = ATCC 49540 OX=1423814	0.783617	0.89287
bin_454	0	0	Donors shared	Lactobacillus	Lactobacillus vaginalis DSM 5837 = ATCC 49540 OX=1423814	0.990346	0.792407
bin_456	0	0	Donors shared	Lactobacillus	Lactobacillus vaginalis DSM 5837 = ATCC 49540 OX=1423814	0.990674	0.798201
bin_468	0	0	Donors shared	Lactobacillus	Lactobacillus vaginalis DSM 5837 = ATCC 49540 OX=1423814	0.792106	0.914686
bin_476	0	0	Donors shared	Lactobacillus	Lactobacillus vaginalis DSM 5837 = ATCC 49540 OX=1423814	0.9898	0.797689
bin_498	0	0	Donors shared	Lactobacillus	Lactobacillus vaginalis DSM 5837 = ATCC 49540 OX=1423814	0.989023	0.801326
bin_501	0	0	Donors shared	Lactobacillus	Lactobacillus vaginalis DSM 5837 = ATCC 49540 OX=1423814	0.782264	0.911328
bin_543	0	0	Donors shared	Lactobacillus	Lactobacillus vaginalis DSM 5837 = ATCC 49540 OX=1423814	0.868047	0.871491
bin_47	0	0	Donors shared	Megasphaera	Megasphaera elsdenii OX=907	0.997559	0.718342
bin_68	0	0	Donor2 specific	Methanobrevibacter	Methanobrevibacter smithii DSM 2375 OX=483214	0.483941	0.998801
bin_28	0	0	Donors shared	methanogenic	methanogenic archaeon mixed culture ISO4-G1 OX=1452364	0.999136	0.653264
bin_165	0	0	Donors shared	methanogenic	Methanomassiliicoccales archaeon RumEn M2 OX=1713725	0.976466	0.922697
bin_302	0	0	Donors shared	methanogenic	Methanomassiliicoccales archaeon RumEn M2 OX=1713725	0.926814	0.978462
bin_234	0	0	Donors shared	Methanomethylophilus	Methanomethylophilus alvus (strain Mx1201) OX=1236689	0.965313	0.93456
bin_37	0	0	Donors shared	Methanomethylophilus	Methanomethylophilus alvus (strain Mx1201) OX=1236689	0.999197	0.915962
bin_354	0	0	Donors shared	Mogibacterium	Mogibacterium diversum OX=114527	0.976114	0.995545
bin_534	0	0	Donors shared	Mogibacterium	Mogibacterium diversum OX=114527	0.926297	0.979205
bin_561	0	0	Donor1 specific	Mogibacterium	Mogibacterium diversum OX=114527	0.998619	0.0520628
bin_72	0	0	Donors shared	Mogibacterium	Mogibacterium diversum OX=114527	0.995705	0.979326
bin_193	0	0	Donors shared	Firmicutes	Oscillibacter sp. OX=1945593	0.999927	0.929401
bin_153	0	0	Donors shared	Phascolarctobacterium	Phascolarctobacterium succinatutens YIT 12067 OX=626939	0.998824	0.993255
bin_158	0	0	Donors shared	Phascolarctobacterium	Phascolarctobacterium succinatutens YIT 12067 OX=626939	0.982115	0.998586
bin_460	0	0	Donors shared	Phascolarctobacterium	Phascolarctobacterium succinatutens YIT 12067 OX=626939	0.984981	0.991064
bin_520	0	0	Donors shared	Phascolarctobacterium	Phascolarctobacterium succinatutens YIT 12067 OX=626939	0.969297	0.998059
bin_181	0	0	Donors shared	Planctomycetaceae	Planctomycetaceae bacterium OX=2026779	0.966323	0.99412
bin_414	0	0	Donors shared	Planctomycetaceae	Planctomycetaceae bacterium OX=2026779	0.996648	0.877885
bin_136	0	0	Donors shared	Porphyromonadaceae	Porphyromonadaceae bacterium OX=2049046	0.94764	0.999153
bin_105	0	0	Donor1 specific	Rothia	Rothia nasimurium OX=85336	0.509301	0.0273572
bin_135	0	0	Donor1 specific	Rothia	Rothia nasimurium OX=85336	0.827198	0.124267
bin_258	0	0	Donor1 specific	Rothia	Rothia nasimurium OX=85336	0.631633	0.103749
bin_267	0	0	Donor1 specific	Rothia	Rothia nasimurium OX=85336	0.793975	0.120104
bin_278	0	0	Donor1 specific	Rothia	Rothia nasimurium OX=85336	0.67713	0.111534
bin_29	0	0	Donor1 specific	Rothia	Rothia nasimurium OX=85336	0.619075	0.0330677
bin_5	0	0	Donor1 specific	Rothia	Rothia nasimurium OX=85336	0.626768	0.0434391
bin_159	0	0	Donors shared	Ruminococcaceae	Ruminococcaceae bacterium D16 OX=552398	0.976438	0.576128
bin_177	0	0	Donor1 specific	Ruminococcaceae	Ruminococcaceae bacterium OX=1898205	0.999535	0.304361
bin_292	0	0	Donors shared	Ruminococcaceae	Ruminococcaceae bacterium OX=1898205	0.877567	0.998868
bin_465	0	0	Donor2 specific	Ruminococcaceae	Ruminococcaceae bacterium OX=1898205	0.240423	0.997548
bin_232	0	0	Donor1 specific	Ruminococcus	Ruminococcus sp. OX=41978	0.999659	0.428512
bin_172	0	0	Donor1 specific	Streptococcus	Streptococcus gallolyticus OX=315405	0.947651	0.355262
bin_175	0	0	Donor1 specific	Streptococcus	Streptococcus gallolyticus OX=315405	0.948458	0.362412
bin_345	0	0	Donor1 specific	Streptococcus	Streptococcus gallolyticus OX=315405	0.945798	0.353555
bin_406	0	0	Donor1 specific	Streptococcus	Streptococcus gallolyticus OX=315405	0.936936	0.342067
bin_483	0	0	Donor1 specific	Streptococcus	Streptococcus gallolyticus OX=315405	0.941833	0.352757
bin_500	0	0	Donor1 specific	Streptococcus	Streptococcus gallolyticus OX=315405	0.946321	0.354551
bin_512	0	0	Donor1 specific	Streptococcus	Streptococcus gallolyticus OX=315405	0.938113	0.360906
bin_559	0	0	Donor1 specific	Streptococcus	Streptococcus gallolyticus OX=315405	0.885311	0.35525
bin_563	0	0	Donor1 specific	Streptococcus	Streptococcus gallolyticus OX=315405	0.94859	0.360414
bin_438	0	0	Donor1 specific	Streptococcus	Streptococcus henryi OX=439219	0.59602	0.0287566
bin_75	0	0	Donors shared	Turicibacter	Turicibacter sanguinis OX=154288	0.997521	0.793034
bin_122	0	0	Donors shared	Firmicutes	Tyzzerella sp. OX=2053632	0.99217	0.882954
bin_295	0	0	Donors shared	Firmicutes	Tyzzerella sp. OX=2053632	0.55072	0.990832
bin_173	0	0	Donors shared	Blautia	uncultured Blautia sp. OX=765821	0.799173	0.815031
bin_257	0	0	Donor2 specific	uncultured	uncultured Eubacterium sp. OX=165185	0.122708	0.999494
bin_426	0	0	Donors shared	uncultured	uncultured Eubacterium sp. OX=165185	0.586922	0.999157
bin_77	0	0	Donors shared	uncultured	uncultured Eubacterium sp. OX=165185	0.997367	0.930982
bin_36	0	0	Donor1 specific	Blautia	uncultured Ruminococcus sp. OX=165186	0.503181	0.477839
bin_162	0	0	Donor1 specific	Veillonella	Veillonella criceti OX=103891	0.796357	0.0805779
bin_19	0	0	Donor2 specific	Veillonella	Veillonella criceti OX=103891	0.0233993	0.848308
bin_246	0	0	Donor2 specific	Veillonella	Veillonella criceti OX=103891	0.0226935	0.734879
bin_126	0	0	Donors shared	Veillonella	Veillonella tobetsuensis OX=1110546	0.764507	0.910062
bin_16	0	0	Donors shared	Veillonella	Veillonella tobetsuensis OX=1110546	0.995046	0.56404
bin_200	0	0	Donors shared	Veillonella	Veillonella tobetsuensis OX=1110546	0.988162	0.654352
bin_298	0	0	Donors shared	Veillonella	Veillonella tobetsuensis OX=1110546	0.71245	0.990947
bin_309	0	0	Donors shared	Veillonella	Veillonella tobetsuensis OX=1110546	0.974131	0.599848
bin_443	0	0	Donors shared	Veillonella	Veillonella tobetsuensis OX=1110546	0.697498	0.973933
